# Supplementary material for: (η4-Cyclo­octa-1,5-diene)diiodidoplatinum(II)
Source: Acta Crystallogr Sect E Struct Rep Online. 2009 Aug 8;65(Pt 9):m1028. doi: 10.1107/S1600536809029997 (PMC2970000; doi:10.1107/S1600536809029997)
Supplement: Supplementary file 1 [file e-65-m1028-sup1.cif]

##############################################################################
###                                                                        ###
###        Electronic paper (Acta Crystallographica Section E)             ###
###                                                                        ###
##############################################################################
#                                                                            #
# This CIF contains the data in a paper accepted for publication in Acta     #
# Crystallographica Section E. It conforms to the requirements of Notes      #
# for Authors for Section E, and has been peer reviewed under the auspices   #
# of the IUCr Commission on Journals.                                        #
#                                                                            #
# Full details of the Crystallographic Information File format               #
# are given in the paper "The Crystallographic Information File (CIF):       #
# a New Standard Archive File for Crystallography" by S. R. Hall, F. H.      #
# Allen and I. D. Brown [Acta Cryst. (1991), A47, 655-685].                  #
#                                                                            #
# The current version of the core CIF dictionary is obtainable from          #
# ftp://ftp.iucr.org/pub/cif_core.dic. The current version number is 2.4.    #
#                                                                            #
# Software is freely available for graphical display of the structure(s) in  #
# this CIF.  For information consult the CIF home page http://www.iucr.org/  #
# cif/home.html                                                              #
#                                                                            #
# This file may be used for bona fide research purposes within the           #
# scientific community so long as proper attribution is given to the journal # 
# article from which it was obtained.                                        #
#                                                                            #
##############################################################################
                                             
data_I
_audit_creation_method     SHELXL-97
_chemical_name_systematic
;
(\h^4^-Cycloocta-1,5-diene)diiodidoplatinum(II)
;
_chemical_name_common     'Diiodo(1,5-cyclooctadiene)platinum(II)'
_chemical_formula_moiety     'C8 H12 I2 Pt'
_chemical_formula_sum     'C8 H12 I2 Pt'
_chemical_formula_iupac     '[Pt I2 (C8 H12)]'
_chemical_formula_weight     557.07
_chemical_melting_point     ?
_symmetry_cell_setting     Monoclinic
_symmetry_space_group_name_H-M     'P 21/n'
_symmetry_space_group_name_Hall     '-P 2yn'
loop_
    _symmetry_equiv_pos_as_xyz
    'x, y, z'
    '-x+1/2, y+1/2, -z+1/2'
    '-x, -y, -z'
    'x-1/2, -y-1/2, z-1/2'
_cell_length_a     8.3063(13)
_cell_length_b     10.8918(17)
_cell_length_c     12.939(2)
_cell_angle_alpha     90.00
_cell_angle_beta     106.892(2)
_cell_angle_gamma     90.00
_cell_volume     1120.1(3)
_cell_formula_units_Z     4
_cell_measurement_reflns_used     8928
_cell_measurement_theta_min     2.49
_cell_measurement_theta_max     28.12
_cell_measurement_temperature     296(2)
_exptl_crystal_description     rectangulaire
_exptl_crystal_colour     yellow
_exptl_crystal_size_max     0.58
_exptl_crystal_size_mid     0.56
_exptl_crystal_size_min     0.42
_exptl_crystal_density_diffrn     3.303
_exptl_crystal_density_meas     ?
_exptl_crystal_density_method     'not measured'
_exptl_crystal_F_000     976
_exptl_absorpt_coefficient_mu     17.984
_exptl_absorpt_correction_type     integration
_exptl_absorpt_process_details     '(<i>XPREP</i>; Bruker, 2005)'
_exptl_absorpt_correction_T_min     0.0226
_exptl_absorpt_correction_T_max     0.0494
_diffrn_ambient_temperature     296(2)
_diffrn_radiation_type     MoK\a
_diffrn_radiation_wavelength     0.71073
_diffrn_radiation_source     'fine-focus sealed tube'
_diffrn_radiation_monochromator     graphite
_diffrn_measurement_device_type     'Bruker APEXII CCD'
_diffrn_measurement_method     \w
_diffrn_detector_area_resol_mean     ?
_diffrn_reflns_number     13155
_diffrn_reflns_av_R_equivalents     0.0417
_diffrn_reflns_av_sigmaI/netI     0.0293
_diffrn_reflns_theta_min     2.49
_diffrn_reflns_theta_max     28.14
_diffrn_reflns_theta_full     28.14
_diffrn_measured_fraction_theta_max     0.989
_diffrn_measured_fraction_theta_full     0.989
_diffrn_reflns_limit_h_min     -10
_diffrn_reflns_limit_h_max     10
_diffrn_reflns_limit_k_min     -14
_diffrn_reflns_limit_k_max     14
_diffrn_reflns_limit_l_min     -17
_diffrn_reflns_limit_l_max     16
_diffrn_standards_number     ?
_diffrn_standards_interval_count     ?
_diffrn_standards_interval_time     ?
_diffrn_standards_decay_%     ?
_refine_special_details
;
Refinement of <i>F</i>^2^ against ALL reflections. The weighted <i>R</i>-factor
<i>wR</i> and goodness of fit <i>S</i> are based on <i>F</i>^2^, conventional
<i>R</i>-factors <i>R</i> are based on <i>F</i>, with <i>F</i> set to zero for
negative <i>F</i>^2^. The threshold expression of <i>F</i>^2^ >
\s(<i>F</i>^2^) is used only for calculating <i>R</i>-factors(gt) <i>etc</i>.
and is not relevant to the choice of reflections for refinement.
<i>R</i>-factors based on <i>F</i>^2^ are statistically about twice as large
as those based on <i>F</i>, and <i>R</i>- factors based on ALL data will be
even larger.
;
_reflns_number_total     2714
_reflns_number_gt     2488
_reflns_threshold_expression     I>2\s(I)
_refine_ls_structure_factor_coef     Fsqd
_refine_ls_matrix_type     full
_refine_ls_R_factor_all     0.0308
_refine_ls_R_factor_gt     0.0278
_refine_ls_wR_factor_gt     0.0712
_refine_ls_wR_factor_ref     0.0729
_refine_ls_goodness_of_fit_ref     1.088
_refine_ls_restrained_S_all     1.088
_refine_ls_number_reflns     2714
_refine_ls_number_parameters     105
_refine_ls_number_restraints     0
_refine_ls_hydrogen_treatment     constr
_refine_ls_weighting_scheme     calc
_refine_ls_weighting_details
         'calc w=1/[\s^2^(Fo^2^)+(0.0427P)^2^+1.2011P] where P=(Fo^2^+2Fc^2^)/3'
_atom_sites_solution_hydrogens     geom
_atom_sites_solution_primary     direct
_atom_sites_solution_secondary     difmap
_refine_ls_shift/su_max     0.002
_refine_ls_shift/su_mean     0.000
_refine_diff_density_max     2.654
_refine_diff_density_min     -1.766
_refine_ls_extinction_method     '<i>SHELXL97</i> (Sheldrick, 2008)'
_refine_ls_extinction_coef     0.00188(15)
_refine_ls_extinction_expression
                                  'Fc^*^=kFc[1+0.001xFc^2^\l^3^/sin(2\q)]^-1/4^'
loop_
    _atom_type_symbol
    _atom_type_description
    _atom_type_scat_dispersion_real
    _atom_type_scat_dispersion_imag
    _atom_type_scat_source
    'C' 'C' 0.0033 0.0016
                         'International Tables Vol C Tables 4.2.6.8 and 6.1.1.4'
    'H' 'H' 0.0000 0.0000
                         'International Tables Vol C Tables 4.2.6.8 and 6.1.1.4'
    'I' 'I' -0.4742 1.8119
                         'International Tables Vol C Tables 4.2.6.8 and 6.1.1.4'
    'Pt' 'Pt' -1.7033 8.3905
                         'International Tables Vol C Tables 4.2.6.8 and 6.1.1.4'
_computing_data_collection     '<i>APEX2</i> (Bruker, 2005)'
_computing_cell_refinement     '<i>SAINT</i> (Bruker, 2003)'
_computing_data_reduction     '<i>SAINT</i> (Bruker, 2003)'
_computing_structure_solution     '<i>SHELXS97</i> (Sheldrick, 2008)'
_computing_structure_refinement     '<i>SHELXL97</i> (Sheldrick, 2008)'
_computing_molecular_graphics     '<i>SHELXTL</i> (Sheldrick, 2008)'
_computing_publication_material     '<i>SHELXTL</i> (Sheldrick, 2008)'
loop_
    _atom_site_type_symbol
    _atom_site_label
    _atom_site_fract_x
    _atom_site_fract_y
    _atom_site_fract_z
    _atom_site_U_iso_or_equiv
    _atom_site_adp_type
    _atom_site_calc_flag
    _atom_site_refinement_flags
    _atom_site_occupancy
    _atom_site_disorder_assembly
    _atom_site_disorder_group
    Pt Pt1 0.24239(2) 0.111767(17) 0.248867(13) 0.02846(9) Uani d . 1 . .
    I I1 0.54151(5) 0.14392(4) 0.38327(4) 0.05103(13) Uani d . 1 . .
    I I2 0.37225(5) 0.08198(4) 0.08927(3) 0.05224(13) Uani d . 1 . .
    C C3 -0.0015(7) 0.0311(6) 0.1590(5) 0.0481(13) Uani d . 1 . .
    H H3 0.0045 -0.0247 0.1008 0.07(2) Uiso calc R 1 . .
    C C2 -0.0933(8) -0.0214(6) 0.2341(6) 0.0600(17) Uani d . 1 . .
    H H2A -0.1348 -0.1026 0.2091 0.072 Uiso calc R 1 . .
    H H2B -0.1898 0.0300 0.2316 0.072 Uiso calc R 1 . .
    C C6 0.1178(7) 0.1941(6) 0.3600(5) 0.0453(13) Uani d . 1 . .
    H H6 0.1898 0.2488 0.4142 0.09(3) Uiso calc R 1 . .
    C C7 0.1446(8) 0.0687(7) 0.3837(5) 0.0492(14) Uani d . 1 . .
    H H7 0.2319 0.0518 0.4515 0.040(15) Uiso calc R 1 . .
    C C4 -0.0014(8) 0.1533(7) 0.1329(6) 0.0539(16) Uani d . 1 . .
    H H4 0.0043 0.1683 0.0594 0.09(3) Uiso calc R 1 . .
    C C1 0.0170(9) -0.0302(7) 0.3499(6) 0.0645(18) Uani d . 1 . .
    H H1A -0.0545 -0.0288 0.3973 0.077 Uiso calc R 1 . .
    H H1B 0.0746 -0.1087 0.3597 0.077 Uiso calc R 1 . .
    C C5 -0.0526(8) 0.2486(6) 0.2996(6) 0.0620(18) Uani d . 1 . .
    H H5A -0.1407 0.1991 0.3142 0.074 Uiso calc R 1 . .
    H H5B -0.0607 0.3306 0.3270 0.074 Uiso calc R 1 . .
    C C8 -0.0825(9) 0.2558(7) 0.1778(7) 0.076(2) Uani d . 1 . .
    H H8A -0.2027 0.2544 0.1425 0.091 Uiso calc R 1 . .
    H H8B -0.0394 0.3335 0.1606 0.091 Uiso calc R 1 . .
loop_
    _atom_site_aniso_label
    _atom_site_aniso_U_11
    _atom_site_aniso_U_22
    _atom_site_aniso_U_33
    _atom_site_aniso_U_12
    _atom_site_aniso_U_13
    _atom_site_aniso_U_23
    Pt1 0.02846(13) 0.02936(13) 0.02927(14) 0.00017(6) 0.01107(9) -0.00161(6)
    I1 0.0321(2) 0.0726(3) 0.0459(2) -0.00714(15) 0.00754(17) -0.00476(18)
    I2 0.0537(3) 0.0707(3) 0.0402(2) 0.00935(18) 0.02613(18) -0.00156(18)
    C3 0.040(3) 0.056(3) 0.045(3) -0.011(2) 0.007(2) -0.015(3)
    C2 0.056(4) 0.055(4) 0.073(4) -0.024(3) 0.025(3) -0.020(3)
    C6 0.042(3) 0.056(3) 0.045(3) -0.006(2) 0.023(2) -0.019(3)
    C7 0.040(3) 0.083(4) 0.029(3) -0.005(3) 0.017(2) 0.001(3)
    C4 0.031(3) 0.082(5) 0.047(4) 0.013(3) 0.008(3) 0.008(3)
    C1 0.066(4) 0.062(4) 0.075(5) -0.012(3) 0.037(4) 0.013(3)
    C5 0.045(3) 0.045(3) 0.102(6) 0.003(2) 0.032(3) -0.023(3)
    C8 0.051(4) 0.076(5) 0.102(6) 0.027(3) 0.022(4) 0.029(4)
_geom_special_details
;
All e.s.d.'s (except the e.s.d. in the dihedral angle between two l.s. planes)
are estimated using the full covariance matrix. The cell e.s.d.'s are taken
into account individually in the estimation of e.s.d.'s in distances, angles
and torsion angles; correlations between e.s.d.'s in cell parameters are only
used when they are defined by crystal symmetry. An approximate (isotropic)
treatment of cell e.s.d.'s is used for estimating e.s.d.'s involving l.s.
planes.
;
loop_
    _geom_bond_atom_site_label_1
    _geom_bond_atom_site_label_2
    _geom_bond_site_symmetry_2
    _geom_bond_distance
    _geom_bond_publ_flag
    Pt1 C7 . 2.179(5) ?
    Pt1 C4 . 2.188(6) ?
    Pt1 C6 . 2.193(5) ?
    Pt1 C3 . 2.205(5) ?
    Pt1 I1 . 2.6094(5) ?
    Pt1 I2 . 2.6130(5) ?
    C3 C4 . 1.373(10) ?
    C3 C2 . 1.511(8) ?
    C3 H3 . 0.9800 ?
    C2 C1 . 1.516(10) ?
    C2 H2A . 0.9700 ?
    C2 H2B . 0.9700 ?
    C6 C7 . 1.403(10) ?
    C6 C5 . 1.525(9) ?
    C6 H6 . 0.9800 ?
    C7 C1 . 1.485(9) ?
    C7 H7 . 0.9800 ?
    C4 C8 . 1.505(10) ?
    C4 H4 . 0.9800 ?
    C1 H1A . 0.9700 ?
    C1 H1B . 0.9700 ?
    C5 C8 . 1.525(11) ?
    C5 H5A . 0.9700 ?
    C5 H5B . 0.9700 ?
    C8 H8A . 0.9700 ?
    C8 H8B . 0.9700 ?
loop_
    _geom_angle_atom_site_label_1
    _geom_angle_atom_site_label_2
    _geom_angle_atom_site_label_3
    _geom_angle_site_symmetry_1
    _geom_angle_site_symmetry_3
    _geom_angle
    _geom_angle_publ_flag
    C7 Pt1 C4 . . 96.2(3) ?
    C7 Pt1 C6 . . 37.4(3) ?
    C4 Pt1 C6 . . 81.2(2) ?
    C7 Pt1 C3 . . 80.6(2) ?
    C4 Pt1 C3 . . 36.4(3) ?
    C6 Pt1 C3 . . 88.4(2) ?
    C7 Pt1 I1 . . 89.98(16) ?
    C4 Pt1 I1 . . 160.3(2) ?
    C6 Pt1 I1 . . 92.71(15) ?
    C3 Pt1 I1 . . 162.96(17) ?
    C7 Pt1 I2 . . 160.3(2) ?
    C4 Pt1 I2 . . 89.78(19) ?
    C6 Pt1 I2 . . 162.00(17) ?
    C3 Pt1 I2 . . 93.50(15) ?
    I1 Pt1 I2 . . 90.662(19) ?
    C4 C3 C2 . . 124.1(6) ?
    C4 C3 Pt1 . . 71.1(3) ?
    C2 C3 Pt1 . . 111.7(4) ?
    C4 C3 H3 . . 114.1 ?
    C2 C3 H3 . . 114.1 ?
    Pt1 C3 H3 . . 114.1 ?
    C3 C2 C1 . . 112.7(5) ?
    C3 C2 H2A . . 109.0 ?
    C1 C2 H2A . . 109.0 ?
    C3 C2 H2B . . 109.0 ?
    C1 C2 H2B . . 109.0 ?
    H2A C2 H2B . . 107.8 ?
    C7 C6 C5 . . 123.8(5) ?
    C7 C6 Pt1 . . 70.7(3) ?
    C5 C6 Pt1 . . 111.6(4) ?
    C7 C6 H6 . . 114.3 ?
    C5 C6 H6 . . 114.3 ?
    Pt1 C6 H6 . . 114.3 ?
    C6 C7 C1 . . 126.0(6) ?
    C6 C7 Pt1 . . 71.8(3) ?
    C1 C7 Pt1 . . 108.7(4) ?
    C6 C7 H7 . . 114.0 ?
    C1 C7 H7 . . 114.0 ?
    Pt1 C7 H7 . . 114.0 ?
    C3 C4 C8 . . 126.3(6) ?
    C3 C4 Pt1 . . 72.4(3) ?
    C8 C4 Pt1 . . 108.5(5) ?
    C3 C4 H4 . . 113.8 ?
    C8 C4 H4 . . 113.8 ?
    Pt1 C4 H4 . . 113.8 ?
    C7 C1 C2 . . 114.8(5) ?
    C7 C1 H1A . . 108.6 ?
    C2 C1 H1A . . 108.6 ?
    C7 C1 H1B . . 108.6 ?
    C2 C1 H1B . . 108.6 ?
    H1A C1 H1B . . 107.5 ?
    C8 C5 C6 . . 113.4(5) ?
    C8 C5 H5A . . 108.9 ?
    C6 C5 H5A . . 108.9 ?
    C8 C5 H5B . . 108.9 ?
    C6 C5 H5B . . 108.9 ?
    H5A C5 H5B . . 107.7 ?
    C4 C8 C5 . . 113.9(6) ?
    C4 C8 H8A . . 108.8 ?
    C5 C8 H8A . . 108.8 ?
    C4 C8 H8B . . 108.8 ?
    C5 C8 H8B . . 108.8 ?
    H8A C8 H8B . . 107.7 ?
loop_
    _geom_torsion_atom_site_label_1
    _geom_torsion_atom_site_label_2
    _geom_torsion_atom_site_label_3
    _geom_torsion_atom_site_label_4
    _geom_torsion_site_symmetry_1
    _geom_torsion_site_symmetry_2
    _geom_torsion_site_symmetry_3
    _geom_torsion_site_symmetry_4
    _geom_torsion
    _geom_torsion_publ_flag
    C7 Pt1 C3 C4 . . . . 114.0(4) ?
    C6 Pt1 C3 C4 . . . . 77.2(4) ?
    I1 Pt1 C3 C4 . . . . 171.3(4) ?
    I2 Pt1 C3 C4 . . . . -84.9(4) ?
    C7 Pt1 C3 C2 . . . . -6.1(5) ?
    C4 Pt1 C3 C2 . . . . -120.2(6) ?
    C6 Pt1 C3 C2 . . . . -43.0(5) ?
    I1 Pt1 C3 C2 . . . . 51.1(8) ?
    I2 Pt1 C3 C2 . . . . 155.0(4) ?
    C4 C3 C2 C1 . . . . -93.3(8) ?
    Pt1 C3 C2 C1 . . . . -12.0(7) ?
    C4 Pt1 C6 C7 . . . . 112.4(4) ?
    C3 Pt1 C6 C7 . . . . 76.6(4) ?
    I1 Pt1 C6 C7 . . . . -86.4(3) ?
    I2 Pt1 C6 C7 . . . . 173.0(4) ?
    C7 Pt1 C6 C5 . . . . -119.7(6) ?
    C4 Pt1 C6 C5 . . . . -7.2(4) ?
    C3 Pt1 C6 C5 . . . . -43.1(4) ?
    I1 Pt1 C6 C5 . . . . 153.9(4) ?
    I2 Pt1 C6 C5 . . . . 53.4(7) ?
    C5 C6 C7 C1 . . . . 3.3(9) ?
    Pt1 C6 C7 C1 . . . . -100.3(6) ?
    C5 C6 C7 Pt1 . . . . 103.6(5) ?
    C4 Pt1 C7 C6 . . . . -66.7(4) ?
    C3 Pt1 C7 C6 . . . . -99.8(4) ?
    I1 Pt1 C7 C6 . . . . 94.5(3) ?
    I2 Pt1 C7 C6 . . . . -173.6(4) ?
    C4 Pt1 C7 C1 . . . . 56.1(5) ?
    C6 Pt1 C7 C1 . . . . 122.8(6) ?
    C3 Pt1 C7 C1 . . . . 23.0(5) ?
    I1 Pt1 C7 C1 . . . . -142.7(5) ?
    I2 Pt1 C7 C1 . . . . -50.8(8) ?
    C2 C3 C4 C8 . . . . 3.5(11) ?
    Pt1 C3 C4 C8 . . . . -100.4(7) ?
    C2 C3 C4 Pt1 . . . . 103.9(6) ?
    C7 Pt1 C4 C3 . . . . -65.0(4) ?
    C6 Pt1 C4 C3 . . . . -99.4(4) ?
    I1 Pt1 C4 C3 . . . . -172.5(4) ?
    I2 Pt1 C4 C3 . . . . 96.2(4) ?
    C7 Pt1 C4 C8 . . . . 58.2(5) ?
    C6 Pt1 C4 C8 . . . . 23.8(5) ?
    C3 Pt1 C4 C8 . . . . 123.2(7) ?
    I1 Pt1 C4 C8 . . . . -49.2(9) ?
    I2 Pt1 C4 C8 . . . . -140.6(5) ?
    C6 C7 C1 C2 . . . . 43.1(9) ?
    Pt1 C7 C1 C2 . . . . -37.6(8) ?
    C3 C2 C1 C7 . . . . 33.5(9) ?
    C7 C6 C5 C8 . . . . -91.6(7) ?
    Pt1 C6 C5 C8 . . . . -11.0(7) ?
    C3 C4 C8 C5 . . . . 43.9(10) ?
    Pt1 C4 C8 C5 . . . . -37.5(8) ?
    C6 C5 C8 C4 . . . . 32.8(9) ?
data_global
_journal_date_recd_electronic     2009-07-21
_journal_date_accepted     2009-07-28
_journal_name_full     'Acta Crystallographica, Section E'
_journal_year     2009
_journal_volume     65
_journal_issue      9
_journal_page_first     m1028
_journal_page_last     m1028
_journal_paper_category     QM
_journal_coeditor_code     BG2283
_publ_contact_author_name     'Fr\'ed\'eric-Georges Fontaine'
_publ_contact_author_address
;
      D\'epartement de Chimie
      Pavillon Alexandre-Vachon, Local 2257
      Universit\'e Laval
      Qu\'ebec, Canada
      G1V 0A6
;
_publ_contact_author_email     'frederic.fontaine@chm.ulaval.ca'
_publ_contact_author_fax     '418-656-7916'
_publ_contact_author_phone     '418 656-5140'
_publ_section_title
;
(\h^4^-Cycloocta-1,5-diene)diiodidoplatinum(II)
;
loop_
    _publ_author_name
    _publ_author_footnote
    _publ_author_address
    'Marie-H\'el\`ene Thibault' .
;
D\'epartement de Chimie
Pavillon Alexandre-Vachon, Local 2257
1045 Avenue de la M\'edecine
Universit\'e Laval
Qu\'ebec, Canada G1V 0A6
;
    'Fr\'ed\'eric-Georges Fontaine' .
;
D\'epartement de Chimie
Pavillon Alexandre-Vachon, Local 2257
1045 Avenue de la M\'edecine
Universit\'e Laval
Qu\'ebec, Canada G1V 0A6
;
