# Supplementary material for: (η4-Cyclo­octa-1,5-diene)diiodidoplatinum(II)
Source: Acta Crystallogr Sect E Struct Rep Online. 2009 Aug 8;65(Pt 9):m1028. doi: 10.1107/S1600536809029997 (PMC2970000; doi:10.1107/S1600536809029997)
Supplement: Supplementary file 2 [file e-65-m1028-Isup2.hkl]

# 
# h,k,l, Fc-squared, Fo-squared, sigma(Fo-squared) and status flag 
# 
data_I
_shelx_title ' MHT015_0m in P2(1)/n' 
_shelx_refln_list_code          4 
_shelx_F_calc_maximum      543.79 
_exptl_crystal_F_000       976.00 
_reflns_d_resolution_high  0.7536 
 
loop_ 
 _symmetry_equiv_pos_as_xyz 
 'x, y, z' 
 '-x+1/2, y+1/2, -z+1/2' 
 '-x, -y, -z' 
 'x-1/2, -y-1/2, z-1/2' 
 
_cell_length_a     8.3063 
_cell_length_b    10.8918 
_cell_length_c    12.9387 
_cell_angle_alpha  90.000 
_cell_angle_beta  106.892 
_cell_angle_gamma  90.000 
 
_shelx_F_squared_multiplier     1.000 
 
loop_ 
 _refln_index_h 
 _refln_index_k 
 _refln_index_l 
 _refln_F_squared_calc 
 _refln_F_squared_meas 
 _refln_F_squared_sigma 
 _refln_observed_status 
   2   0   0     2067.06     1845.57     52.36 o 
   4   0   0    25607.32    24616.73    653.22 o 
   6   0   0    17402.99    16556.44    443.82 o 
   8   0   0    12521.18    13341.83    668.34 o 
  10   0   0     7548.28     7647.34    468.54 o 
   1   1   0    15485.19    16236.20    308.79 o 
   2   1   0       30.27       44.64      4.74 o 
   3   1   0      235.41      227.16      8.76 o 
   4   1   0     2061.21     1974.24     43.67 o 
   5   1   0     5587.89     5194.25    108.11 o 
   6   1   0    14485.16    14505.89    294.26 o 
   7   1   0     1930.03     2093.68     54.88 o 
   8   1   0      198.11      207.04     21.67 o 
   9   1   0     1501.10     1674.68     63.30 o 
  10   1   0      743.41      808.61     74.06 o 
   0   2   0    11366.81    13769.27    387.73 o 
   1   2   0   132265.19   145475.92   5631.14 o 
   2   2   0     5863.07     5785.57    105.33 o 
   3   2   0    55538.11    51103.17    865.63 o 
   4   2   0      917.12      865.85     21.43 o 
   5   2   0      329.55      348.93     15.38 o 
   6   2   0       93.33      138.54     14.83 o 
   7   2   0    43598.72    42486.55   1010.52 o 
   8   2   0     1781.41     1877.96     65.22 o 
   9   2   0     3592.97     3661.99    136.65 o 
  10   2   0       26.83        9.42     31.23 o 
   1   3   0    23990.44    27427.34    512.61 o 
   2   3   0     4012.85     4110.84     74.57 o 
   3   3   0    13717.30    13640.80    232.75 o 
   4   3   0      706.79      713.90     16.79 o 
   5   3   0       31.94       80.32     10.07 o 
   6   3   0    16804.43    16297.07    359.92 o 
   7   3   0        6.40       42.53     15.72 o 
   8   3   0      373.30      390.12     26.54 o 
   9   3   0     1640.24     1666.52     63.58 o 
  10   3   0      113.26      125.27     31.87 o 
   0   4   0   140699.73   171527.84   9338.96 o 
   1   4   0    34292.95    39582.72    737.65 o 
   2   4   0    17911.92    19135.71    359.60 o 
   3   4   0      726.53      695.08     16.76 o 
   4   4   0    28685.79    27042.23    457.95 o 
   5   4   0      933.45      887.20     24.39 o 
   6   4   0    14191.83    13634.54    333.36 o 
   7   4   0      846.47      943.71     44.24 o 
   8   4   0     5616.29     5544.24    161.69 o 
   9   4   0     2623.42     2648.65    171.13 o 
  10   4   0     5009.96     5855.25    353.63 o 
   1   5   0    10176.44    11949.83    225.69 o 
   2   5   0    14395.38    15963.32    299.95 o 
   3   5   0      279.57      285.45     14.75 o 
   4   5   0     3975.55     3998.21     79.53 o 
   5   5   0     5216.92     5104.00    110.88 o 
   6   5   0     2848.78     2694.99     75.13 o 
   7   5   0     2481.60     2405.87     70.37 o 
   8   5   0      896.66      920.69     49.40 o 
   9   5   0      357.74      360.87     34.34 o 
   0   6   0    16333.28    19155.15    495.46 o 
   1   6   0    18977.42    22225.20    416.12 o 
   2   6   0    22859.50    25547.98    545.12 o 
   3   6   0    40249.68    39531.96    712.64 o 
   4   6   0      905.12      918.24     24.34 o 
   5   6   0     5711.09     5464.14    119.02 o 
   6   6   0     3515.80     3218.25     74.73 o 
   7   6   0    12287.06    11616.00    375.37 o 
   8   6   0     3507.87     3365.24    130.76 o 
   9   6   0     1354.19     1273.62     63.49 o 
   1   7   0      418.81      518.57     17.06 o 
   2   7   0      873.67      972.67     28.72 o 
   3   7   0     7132.77     7141.41    135.01 o 
   4   7   0     1443.83     1421.44     37.10 o 
   5   7   0      688.30      630.44     23.10 o 
   6   7   0     1912.29     1745.25     49.79 o 
   7   7   0      572.05      568.12     33.09 o 
   8   7   0      633.43      566.40     35.31 o 
   9   7   0      811.29      645.48     72.00 o 
   0   8   0    16010.81    18494.41    586.12 o 
   1   8   0    19936.09    23068.62    510.05 o 
   2   8   0     5815.17     6571.82    145.09 o 
   3   8   0      652.43      661.33     21.12 o 
   4   8   0    17378.58    16388.27    425.90 o 
   5   8   0     5739.49     5409.95    127.42 o 
   6   8   0     7155.42     6561.91    153.66 o 
   7   8   0     1161.30     1055.51     46.52 o 
   8   8   0      758.52      655.02     54.86 o 
   1   9   0      297.24      366.32     16.57 o 
   2   9   0     3415.45     3667.54     87.85 o 
   3   9   0      197.35      214.57     12.83 o 
   4   9   0      624.74      665.67     26.29 o 
   5   9   0      836.76      796.51     30.52 o 
   6   9   0       16.83        5.16     14.68 o 
   7   9   0      325.07      308.06     23.40 o 
   8   9   0      204.89      126.97     63.83 o 
   0  10   0     3935.89     4369.58    147.68 o 
   1  10   0     2399.18     2737.24     69.16 o 
   2  10   0    12500.54    13113.78    293.88 o 
   3  10   0     8981.05     8988.54    205.11 o 
   4  10   0     1476.77     1565.43     45.68 o 
   5  10   0     3998.75     3887.93     96.18 o 
   6  10   0     3258.24     2995.51     79.09 o 
   7  10   0     1600.42     1494.58     65.53 o 
   1  11   0       27.89       40.06     13.71 o 
   2  11   0      528.99      562.28     36.96 o 
   3  11   0      401.77      373.78     20.88 o 
   4  11   0      468.82      510.11     25.46 o 
   5  11   0      155.73      141.58     18.47 o 
   6  11   0       13.91       23.89     17.37 o 
   0  12   0      839.43      871.95     56.75 o 
   1  12   0     5486.40     5975.76    172.78 o 
   2  12   0     1737.58     1997.27     69.59 o 
   3  12   0     2425.29     2349.14     70.24 o 
   4  12   0     2629.39     2575.79     69.88 o 
   5  12   0     4321.69     4389.37    109.96 o 
   1  13   0      495.43      546.84     43.64 o 
   2  13   0       76.95       62.85     18.20 o 
   3  13   0       87.10       85.38     19.05 o 
   4  13   0      167.94      152.16     35.88 o 
   0  14   0     1953.66     1972.55    133.82 o 
   1  14   0      338.08      388.78     48.04 o 
  -9   0   1     1495.72     1512.43     82.84 o 
  -7   0   1    59442.43    60100.81   2180.77 o 
  -5   0   1    18773.80    18660.44    498.46 o 
  -3   0   1     7640.67     7273.16    197.00 o 
  -1   0   1   122162.39   117031.94   4381.02 o 
   1   0   1    85420.05    79704.22   5005.70 o 
   3   0   1   215105.30   186604.17   6920.00 o 
   5   0   1     1067.85     1037.36     40.74 o 
   7   0   1    16665.02    16902.21    521.12 o 
   9   0   1     9115.89     9199.63    549.66 o 
 -10   1   1     1401.18     1569.48     76.12 o 
  -9   1   1       58.15       56.42     25.35 o 
  -8   1   1     1405.85     1452.77     73.60 o 
  -7   1   1     3412.26     3448.98     77.44 o 
  -6   1   1    13123.36    12964.70    263.55 o 
  -5   1   1      163.70      199.64     16.04 o 
  -4   1   1     8047.50     7552.51    144.25 o 
  -3   1   1    21120.29    20926.03    418.72 o 
  -2   1   1     8051.93     8007.06    178.26 o 
  -1   1   1    16379.67    16983.38    366.36 o 
   0   1   1     1894.02     2072.06     51.21 o 
   1   1   1       60.82       53.06      4.18 o 
   2   1   1     1603.92     1485.11     34.72 o 
   3   1   1     2074.47     2028.66     38.99 o 
   4   1   1    12741.56    12158.17    245.62 o 
   5   1   1     3680.62     3452.31     74.21 o 
   6   1   1     7842.25     7698.07    171.44 o 
   7   1   1       25.90       42.10     13.03 o 
   8   1   1     2085.22     2096.67     62.69 o 
   9   1   1     3468.68     3831.58    165.00 o 
  10   1   1       80.03      147.58     49.97 o 
 -10   2   1     2539.96     2858.59    270.97 o 
  -9   2   1      654.03      626.42     56.97 o 
  -8   2   1    19432.67    19946.28    540.17 o 
  -7   2   1      832.60      941.14     33.63 o 
  -6   2   1    16370.43    16185.43    327.51 o 
  -5   2   1     2330.42     2410.39     53.50 o 
  -4   2   1    67925.68    63003.27   1670.47 o 
  -3   2   1     1393.57     1374.75     29.09 o 
  -2   2   1     1211.88     1372.90     33.95 o 
  -1   2   1       38.55       63.54      3.76 o 
   0   2   1   254306.80   293449.59   9980.35 o 
   1   2   1    31155.49    32629.52    660.70 o 
   2   2   1   114180.03   107439.59   2311.81 o 
   3   2   1      313.86      272.44     11.82 o 
   4   2   1    12898.94    12089.56    217.15 o 
   5   2   1      353.34      325.78     20.56 o 
   6   2   1    18073.78    17905.47    361.48 o 
   7   2   1       71.91      113.73     20.60 o 
   8   2   1     2873.92     2788.45     89.40 o 
   9   2   1      538.31      634.02     41.80 o 
  10   2   1     8396.97     8966.16    543.70 o 
 -10   3   1     2055.63     2197.64    199.69 o 
  -9   3   1       99.57       70.78     23.46 o 
  -8   3   1      625.72      651.67     35.94 o 
  -7   3   1      830.29      895.31     45.37 o 
  -6   3   1     3980.58     3982.58     93.48 o 
  -5   3   1     8617.45     7871.76    150.96 o 
  -4   3   1      298.37      369.75     15.08 o 
  -3   3   1    12412.23    12092.09    207.69 o 
  -2   3   1        2.37       19.15      3.80 o 
  -1   3   1    54972.29    61060.47   1239.72 o 
   0   3   1    11622.38    13492.10    253.20 o 
   1   3   1      127.23      241.75     19.26 o 
   2   3   1    22494.02    22225.31    448.96 o 
   3   3   1     7975.34     7446.23    135.90 o 
   4   3   1     4911.61     4615.26     81.35 o 
   5   3   1     2182.93     2068.47     42.66 o 
   6   3   1     4113.16     4008.97     95.78 o 
   7   3   1     1707.14     1710.32     60.63 o 
   8   3   1       69.18       97.84     20.76 o 
   9   3   1     2426.70     2682.85     90.70 o 
  10   3   1       29.04       86.06     31.03 o 
 -10   4   1      133.14      108.05     29.07 o 
  -9   4   1      768.99      733.04     90.94 o 
  -8   4   1     1502.50     1532.30     52.24 o 
  -7   4   1    28839.63    28164.99    680.37 o 
  -6   4   1    11455.58    11048.02    271.74 o 
  -5   4   1    17875.05    17415.49    353.20 o 
  -4   4   1     1644.06     1597.89     31.33 o 
  -3   4   1    13469.15    13213.77    225.72 o 
  -2   4   1     2082.20     2281.98     42.44 o 
  -1   4   1    88809.93    99846.30   2494.77 o 
   0   4   1     8021.61     8845.42    167.56 o 
   1   4   1    34939.34    40911.00    762.39 o 
   2   4   1    35660.67    37413.75    753.14 o 
   3   4   1    79725.69    79321.25   1575.32 o 
   4   4   1     1399.48     1292.06     28.37 o 
   5   4   1     2423.82     2336.84     50.85 o 
   6   4   1      588.12      557.76     30.54 o 
   7   4   1    13378.10    13263.55    361.26 o 
   8   4   1     2485.21     2343.99     78.89 o 
   9   4   1     4809.40     5044.41    172.50 o 
 -10   5   1      433.51      492.07     61.74 o 
  -9   5   1      484.27      449.23     37.00 o 
  -8   5   1       19.98       29.48     19.34 o 
  -7   5   1     1167.69     1112.49     45.91 o 
  -6   5   1     4354.06     4164.89    109.06 o 
  -5   5   1     7238.79     7112.65    141.23 o 
  -4   5   1     6902.54     6630.68    115.74 o 
  -3   5   1     9260.54     9275.82    159.88 o 
  -2   5   1     1145.03     1242.18     31.71 o 
  -1   5   1     1823.28     2019.18     40.92 o 
   0   5   1     4954.10     5589.15    133.20 o 
   1   5   1     3656.97     4277.25     82.45 o 
   2   5   1       25.02       63.02     13.41 o 
   3   5   1     2116.88     2074.69     47.30 o 
   4   5   1     1376.73     1294.19     31.10 o 
   5   5   1     4052.75     3888.53     80.23 o 
   6   5   1     2998.12     2822.89     66.60 o 
   7   5   1     2152.41     2164.51     65.29 o 
   8   5   1     2589.75     2643.17     87.80 o 
   9   5   1     1303.03     1217.63     62.98 o 
  -9   6   1     2143.38     2060.74     84.13 o 
  -8   6   1     4341.36     4022.40    122.30 o 
  -7   6   1     3852.40     3769.56    113.86 o 
  -6   6   1     5434.66     5159.38    147.23 o 
  -5   6   1     5757.56     5566.10    120.14 o 
  -4   6   1    41368.63    39382.93    768.01 o 
  -3   6   1      357.03      399.87     13.00 o 
  -2   6   1     9668.92    10728.32    203.16 o 
  -1   6   1     1118.80     1247.08     29.22 o 
   0   6   1    47354.16    53614.40   1002.03 o 
   1   6   1    57819.15    67547.88   1358.30 o 
   2   6   1    17138.18    18209.37    392.00 o 
   3   6   1     2420.55     2469.59     55.97 o 
   4   6   1    11131.81    10713.32    214.12 o 
   5   6   1     2119.90     1943.04     47.95 o 
   6   6   1    17842.11    16736.16    348.91 o 
   7   6   1      231.86      293.06     22.66 o 
   8   6   1     1311.09     1174.75     58.56 o 
   9   6   1     1873.33     1821.61    138.79 o 
  -9   7   1      384.80      366.42     35.91 o 
  -8   7   1      160.28      165.28     24.21 o 
  -7   7   1      533.26      513.82     31.97 o 
  -6   7   1      273.77      262.04     18.09 o 
  -5   7   1     2388.61     2215.88     57.73 o 
  -4   7   1     1966.00     1948.71     43.76 o 
  -3   7   1      664.14      714.48     34.62 o 
  -2   7   1      144.51      175.32      9.05 o 
  -1   7   1      336.12      390.09     17.57 o 
   0   7   1    11095.04    12571.03    237.96 o 
   1   7   1      763.46      870.91     24.12 o 
   2   7   1     8528.61     8892.56    183.92 o 
   3   7   1      186.17      212.33     11.69 o 
   4   7   1       61.02      118.75     28.09 o 
   5   7   1      608.93      586.80     23.03 o 
   6   7   1      594.53      551.79     24.50 o 
   7   7   1     2005.66     1798.00     63.80 o 
   8   7   1      204.66      176.67     28.92 o 
  -8   8   1     1346.88     1267.41     54.50 o 
  -7   8   1     3800.75     3428.15    105.90 o 
  -6   8   1    11549.89    10666.64    244.69 o 
  -5   8   1     4847.10     4502.02    108.09 o 
  -4   8   1      214.57      240.42     20.09 o 
  -3   8   1    23200.42    24051.92    462.64 o 
  -2   8   1     8586.76     9080.12    204.30 o 
  -1   8   1    19187.75    21856.43    411.13 o 
   0   8   1     8307.99     9281.70    190.99 o 
   1   8   1     1965.26     2260.90     52.00 o 
   2   8   1    19586.32    21069.79    428.36 o 
   3   8   1    15971.88    15857.79    351.55 o 
   4   8   1     3121.87     3029.80     70.09 o 
   5   8   1     6525.97     6146.18    153.65 o 
   6   8   1      433.64      397.26     22.57 o 
   7   8   1     4435.40     3976.80     99.99 o 
   8   8   1     3443.58     3302.58    106.84 o 
  -8   9   1      596.74      590.48     38.24 o 
  -7   9   1      207.42      188.13     24.96 o 
  -6   9   1      334.58      301.95     20.99 o 
  -5   9   1     2672.77     2412.57     63.88 o 
  -4   9   1      449.54      466.71     22.39 o 
  -3   9   1      832.21      800.35     25.71 o 
  -2   9   1      273.70      319.97     17.05 o 
  -1   9   1       62.83       81.64     11.41 o 
   0   9   1       50.97       76.64      9.80 o 
   1   9   1      682.42      792.50     24.77 o 
   2   9   1        2.68        1.78      9.27 o 
   3   9   1      710.39      659.48     29.58 o 
   4   9   1     1027.62     1086.69     32.98 o 
   5   9   1      810.60      751.95     29.61 o 
   6   9   1      418.04      366.65     22.29 o 
   7   9   1     1068.73     1044.20     61.61 o 
   8   9   1      592.04      466.70     79.45 o 
  -7  10   1     1467.52     1275.72     55.00 o 
  -6  10   1     1004.78      967.05     37.08 o 
  -5  10   1     6337.04     6092.76    144.68 o 
  -4  10   1     8276.68     8135.77    188.38 o 
  -3  10   1     3945.47     4095.86     91.75 o 
  -2  10   1     8244.96     8976.51    189.96 o 
  -1  10   1     3974.29     4295.91    113.35 o 
   0  10   1     4134.07     4698.62    137.86 o 
   1  10   1    16927.08    19361.45    394.35 o 
   2  10   1     2129.52     2369.79     61.50 o 
   3  10   1     1716.90     1630.95     52.09 o 
   4  10   1     4287.22     4234.65    102.85 o 
   5  10   1     4995.10     4719.38    115.72 o 
   6  10   1     4315.29     4060.23    101.99 o 
   7  10   1     1093.79     1063.10     41.87 o 
  -6  11   1       10.21        9.95     17.56 o 
  -5  11   1      320.90      311.32     22.00 o 
  -4  11   1      460.30      492.91     25.25 o 
  -3  11   1        8.12        4.76     12.27 o 
  -2  11   1        6.06        8.62     11.51 o 
  -1  11   1      530.30      626.19     31.61 o 
   0  11   1     1118.11     1228.37     38.43 o 
   1  11   1        8.17       22.98     13.64 o 
   2  11   1      858.90      947.55     37.52 o 
   3  11   1      548.16      577.14     26.56 o 
   4  11   1       34.80       59.43     15.59 o 
   5  11   1      443.29      443.35     25.60 o 
   6  11   1        1.50       -5.97     17.39 o 
  -6  12   1     3027.96     2937.09    194.98 o 
  -5  12   1      930.77      907.46     37.54 o 
  -4  12   1     2317.00     2343.85     71.15 o 
  -3  12   1     3118.95     3174.14     90.51 o 
  -2  12   1     7194.04     7474.35    176.91 o 
  -1  12   1     2681.40     2907.07    107.20 o 
   0  12   1     3218.20     3515.67    107.57 o 
   1  12   1      693.62      839.70     39.66 o 
   2  12   1     4685.46     4712.58    161.78 o 
   3  12   1     1290.33     1260.68     44.88 o 
   4  12   1     3395.20     3406.05     87.76 o 
   5  12   1     1772.31     1847.36     56.36 o 
  -4  13   1       14.19       25.01     18.96 o 
  -3  13   1       11.67       21.65     17.82 o 
  -2  13   1      262.74      256.37     19.64 o 
  -1  13   1       18.66       14.58     14.16 o 
   0  13   1       15.49       15.92     21.18 o 
   1  13   1       38.68       78.74     35.41 o 
   2  13   1       20.57       67.39     28.00 o 
   3  13   1        5.80      -16.45     16.45 o 
   4  13   1      711.03      722.38     59.72 o 
  -2  14   1      797.83      880.43     42.88 o 
  -1  14   1     2443.46     2485.50     98.06 o 
   0  14   1      425.05      556.99     54.18 o 
   1  14   1     3095.50     3065.04    192.66 o 
 -10   0   2      342.28      451.05     73.39 o 
  -8   0   2    20763.10    22247.27    842.64 o 
  -6   0   2    23190.05    23521.56    628.95 o 
  -4   0   2   135018.33   128808.88   3406.65 o 
  -2   0   2     3289.78     3462.82     96.37 o 
   0   0   2    67545.65    71286.48   2945.84 o 
   2   0   2   244286.78   223630.92   4911.77 o 
   4   0   2    16112.71    15717.77    430.65 o 
   6   0   2    25247.81    24967.40    763.63 o 
   8   0   2      665.74      678.03     53.78 o 
  10   0   2     5524.62     5693.63    365.85 o 
 -10   1   2     2624.78     2860.90    281.72 o 
  -9   1   2       12.42       25.44     36.63 o 
  -8   1   2      179.59      158.53     17.65 o 
  -7   1   2      906.69      953.88     37.44 o 
  -6   1   2       10.35       34.32      8.90 o 
  -5   1   2       16.49       64.01      9.82 o 
  -4   1   2    17759.36    17631.13    332.21 o 
  -3   1   2    35687.77    35182.33    657.74 o 
  -2   1   2     4917.79     4975.80    101.97 o 
  -1   1   2      189.07      266.20     10.10 o 
   0   1   2     3614.45     3893.29     73.92 o 
   1   1   2    40037.96    37643.75    748.07 o 
   2   1   2    14826.53    13707.38    274.90 o 
   3   1   2     3992.83     3947.84     72.94 o 
   4   1   2     1068.89     1035.96     26.77 o 
   5   1   2      811.72      733.37     23.94 o 
   6   1   2       10.72        3.16     12.02 o 
   7   1   2       14.33       22.39     14.72 o 
   8   1   2     3474.39     3634.24     99.38 o 
   9   1   2     3024.28     3402.31    130.24 o 
  10   1   2       16.95       60.80     63.59 o 
 -10   2   2        7.74       12.21     34.36 o 
  -9   2   2      933.97     1043.36     95.91 o 
  -8   2   2       81.26       86.66     15.88 o 
  -7   2   2    23120.36    23438.63    511.31 o 
  -6   2   2     5382.93     5695.51    119.57 o 
  -5   2   2    92760.41    91100.34   1813.32 o 
  -4   2   2     1080.91     1329.55     50.33 o 
  -3   2   2     1929.86     1837.52     37.78 o 
  -2   2   2      338.33      353.70     11.72 o 
  -1   2   2    95300.13   100000.23   2043.13 o 
   0   2   2       67.38       99.51      7.97 o 
   1   2   2    20503.63    20134.08    385.76 o 
   2   2   2     7053.32     6362.71    129.49 o 
   3   2   2   166002.92   159141.84   2827.50 o 
   4   2   2     6618.61     6188.16    113.86 o 
   5   2   2    11898.20    10898.84    221.58 o 
   6   2   2      402.17      356.95     22.07 o 
   7   2   2     2389.94     2440.17     70.60 o 
   8   2   2      174.21      200.67     24.26 o 
   9   2   2     8455.68     8929.43    253.78 o 
  10   2   2       49.23       76.41     64.29 o 
 -10   3   2     1903.53     2193.50    113.32 o 
  -9   3   2      143.49       89.02     23.06 o 
  -8   3   2      330.96      369.95     38.78 o 
  -7   3   2     6787.83     6656.07    152.18 o 
  -6   3   2      316.73      341.17     17.71 o 
  -5   3   2     5231.62     5175.58    101.46 o 
  -4   3   2    16960.56    16062.20    303.10 o 
  -3   3   2     8069.48     7687.04    146.30 o 
  -2   3   2     3579.92     3890.68     72.05 o 
  -1   3   2     1056.01     1085.37     21.68 o 
   0   3   2     8027.97     9091.74    175.27 o 
   1   3   2     1042.68     1058.86     26.37 o 
   2   3   2    14098.37    13753.59    279.26 o 
   3   3   2     3805.14     3579.04     80.87 o 
   4   3   2     3144.65     2936.79     56.37 o 
   5   3   2    10707.78    10006.48    195.57 o 
   6   3   2       20.56        4.35     13.55 o 
   7   3   2     1050.41     1012.21     39.40 o 
   8   3   2     4516.55     4675.62    140.79 o 
   9   3   2     1237.27     1325.22     58.79 o 
 -10   4   2     1078.08     1029.20     60.60 o 
  -9   4   2      173.66      183.97     26.41 o 
  -8   4   2    14443.85    14562.80    397.88 o 
  -7   4   2     3700.67     3751.17    112.36 o 
  -6   4   2     6926.62     6843.57    173.87 o 
  -5   4   2     8944.82     9180.26    189.12 o 
  -4   4   2    74595.08    71694.16   1339.88 o 
  -3   4   2     3620.20     3494.04     62.27 o 
  -2   4   2    18289.02    18559.50    333.13 o 
  -1   4   2     7601.83     8306.93    142.66 o 
   0   4   2    23248.41    26451.82    624.66 o 
   1   4   2    23572.32    26253.28    800.75 o 
   2   4   2   103030.07   101645.92   2207.36 o 
   3   4   2    12938.65    12272.96    250.14 o 
   4   4   2     9225.67     8567.43    157.05 o 
   5   4   2     2131.27     2019.81     45.73 o 
   6   4   2    20393.85    19545.04    377.50 o 
   7   4   2       32.80       20.13     17.42 o 
   8   4   2     1358.89     1240.50     78.83 o 
   9   4   2       90.56      106.27     27.50 o 
 -10   5   2      800.96      815.99     51.39 o 
  -9   5   2      315.07      314.23     29.55 o 
  -8   5   2      129.21      148.70     33.75 o 
  -7   5   2       44.32       35.46     17.66 o 
  -6   5   2      222.25      256.80     20.56 o 
  -5   5   2     1691.26     1622.56     43.11 o 
  -4   5   2      219.82      205.33     11.02 o 
  -3   5   2    13569.63    13409.67    228.79 o 
  -2   5   2    11978.35    12945.57    252.41 o 
  -1   5   2     1453.13     1635.22     30.75 o 
   0   5   2    26835.25    30069.03    563.40 o 
   1   5   2    10415.10    11110.75    241.24 o 
   2   5   2     5120.22     5280.39    110.79 o 
   3   5   2      307.52      353.77     16.77 o 
   4   5   2       19.83       22.66     15.15 o 
   5   5   2       13.72       41.45     19.36 o 
   6   5   2      543.64      534.23     23.64 o 
   7   5   2     1295.29     1143.07     48.61 o 
   8   5   2      489.42      456.15     32.36 o 
   9   5   2     1154.76     1324.69     60.60 o 
  -9   6   2     1623.30     1529.84     62.15 o 
  -8   6   2       30.48       47.33     20.36 o 
  -7   6   2     7539.28     7063.50    199.18 o 
  -6   6   2    19077.63    18096.37    488.09 o 
  -5   6   2    15669.27    14682.87    305.47 o 
  -4   6   2     3950.14     4208.60     85.59 o 
  -3   6   2    16703.49    16934.14    305.33 o 
  -2   6   2      509.06      518.15     14.33 o 
  -1   6   2    58039.66    63584.45   1074.16 o 
   0   6   2     3335.02     3713.90     73.03 o 
   1   6   2    10037.53    11330.83    231.93 o 
   2   6   2    15852.85    16972.22    413.04 o 
   3   6   2    26423.64    26216.02    574.45 o 
   4   6   2    18176.45    17119.45    308.85 o 
   5   6   2    10200.37     9539.64    206.81 o 
   6   6   2      203.20      200.47     16.21 o 
   7   6   2     3347.18     3035.07     90.05 o 
   8   6   2     1408.75     1323.29     65.00 o 
  -9   7   2       42.98       14.46     23.35 o 
  -8   7   2      234.60      261.23     26.35 o 
  -7   7   2     3991.54     3703.12    112.44 o 
  -6   7   2      214.63      214.18     21.02 o 
  -5   7   2     3738.89     3664.12     82.30 o 
  -4   7   2     3930.63     3850.87     84.89 o 
  -3   7   2       60.46       87.21      9.68 o 
  -2   7   2      222.14      273.88     13.00 o 
  -1   7   2      142.36      183.33     11.67 o 
   0   7   2      948.91     1079.52     25.72 o 
   1   7   2      593.06      642.75     20.25 o 
   2   7   2      673.32      676.58     21.76 o 
   3   7   2     1101.16     1163.49     35.27 o 
   4   7   2       40.32       67.50     20.03 o 
   5   7   2     6669.45     6208.51    142.95 o 
   6   7   2      562.31      561.98     29.80 o 
   7   7   2      665.59      654.01     29.10 o 
   8   7   2     1074.38     1027.28     57.54 o 
  -9   8   2      805.39      928.36    122.10 o 
  -8   8   2     3559.50     3321.81    105.92 o 
  -7   8   2     3247.72     3031.80     96.23 o 
  -6   8   2     1350.48     1312.94     50.88 o 
  -5   8   2     6131.00     5751.05    135.23 o 
  -4   8   2    13484.20    13289.45    296.06 o 
  -3   8   2    13278.34    13774.59    286.53 o 
  -2   8   2    17540.81    18743.35    364.31 o 
  -1   8   2      383.13      490.63     22.52 o 
   0   8   2    18528.68    21161.24    429.36 o 
   1   8   2    26421.62    29839.41    604.17 o 
   2   8   2     9430.93     9802.41    203.39 o 
   3   8   2     6311.84     6157.46    142.24 o 
   4   8   2     2250.21     2217.76     54.51 o 
   5   8   2     4115.14     3713.11     91.66 o 
   6   8   2     8889.76     8143.77    175.55 o 
   7   8   2      768.64      699.65     40.51 o 
   8   8   2     1804.91     1665.32     93.99 o 
  -8   9   2        4.38       13.29     22.18 o 
  -7   9   2      270.58      285.68     26.72 o 
  -6   9   2       72.57       80.21     16.77 o 
  -5   9   2      441.09      435.10     22.81 o 
  -4   9   2      161.72      163.44     13.19 o 
  -3   9   2      164.51      152.60     12.37 o 
  -2   9   2     2720.14     2796.68     64.22 o 
  -1   9   2       63.14       80.15     11.70 o 
   0   9   2     5115.33     5611.05    111.70 o 
   1   9   2       15.90       52.85     18.21 o 
   2   9   2       62.01       69.89     12.19 o 
   3   9   2      455.27      442.05     24.16 o 
   4   9   2      282.06      312.43     17.97 o 
   5   9   2      281.37      244.58     17.62 o 
   6   9   2        6.33        1.69     14.88 o 
   7   9   2      907.81      850.69     37.34 o 
  -7  10   2     1307.91     1272.83     55.03 o 
  -6  10   2     6450.02     6077.84    160.62 o 
  -5  10   2     1803.46     1699.94     50.08 o 
  -4  10   2     3275.57     3149.11     73.26 o 
  -3  10   2     5071.69     5311.47    116.35 o 
  -2  10   2     6968.12     7518.00    162.82 o 
  -1  10   2    15486.25    16321.81    370.72 o 
   0  10   2     6035.11     6833.00    158.01 o 
   1  10   2     2727.89     3259.23     80.71 o 
   2  10   2     6081.13     6156.19    151.32 o 
   3  10   2     1890.73     1772.57     55.72 o 
   4  10   2     7177.02     7166.67    175.65 o 
   5  10   2     2979.47     2922.32    139.24 o 
   6  10   2      441.91      424.79     25.24 o 
   7  10   2     1908.57     1852.55     93.48 o 
  -7  11   2      260.07      224.12     59.17 o 
  -6  11   2      545.64      488.33     27.69 o 
  -5  11   2      406.93      339.97     22.20 o 
  -4  11   2      148.28      141.49     16.96 o 
  -3  11   2       62.65       58.19     13.71 o 
  -2  11   2      438.28      450.82     22.52 o 
  -1  11   2        0.64       12.45     11.61 o 
   0  11   2        3.93        6.76     14.34 o 
   1  11   2       88.42      104.47     14.48 o 
   2  11   2       32.34       27.13     14.51 o 
   3  11   2      148.17      150.24     19.13 o 
   4  11   2      819.99      832.82     33.25 o 
   5  11   2      532.51      522.51     30.11 o 
   6  11   2      329.62      343.45     30.01 o 
  -6  12   2      260.17      327.56     67.10 o 
  -5  12   2     2458.58     2346.27     72.62 o 
  -4  12   2     1393.57     1455.34     61.03 o 
  -3  12   2     5843.79     5947.10    133.21 o 
  -2  12   2     3379.64     3570.14     90.11 o 
  -1  12   2     3151.20     3364.75     85.42 o 
   0  12   2     2616.70     2869.49     74.55 o 
   1  12   2     7082.06     7807.42    768.65 o 
   2  12   2      958.03     1012.74     84.45 o 
   3  12   2     2339.18     2222.07     75.33 o 
   4  12   2      630.45      681.08     33.11 o 
   5  12   2     2078.07     1824.78     80.05 o 
  -4  13   2       14.62        3.44     18.43 o 
  -3  13   2       78.66       91.58     19.57 o 
  -2  13   2      195.43      223.31     19.16 o 
  -1  13   2       97.62      117.56     16.62 o 
   0  13   2      199.23      241.52     19.98 o 
   1  13   2       69.26       78.97     37.27 o 
   2  13   2       17.23       -9.08     32.85 o 
   3  13   2      278.01      268.22     26.45 o 
   4  13   2        1.91       -0.64     42.51 o 
  -2  14   2     3507.90     3782.63    100.31 o 
  -1  14   2      768.54      751.70     36.66 o 
   0  14   2     3494.04     3712.90    227.22 o 
   1  14   2      471.84      462.02     59.41 o 
  -9   0   3     4353.46     4603.37    368.34 o 
  -7   0   3     2209.44     2284.25     72.91 o 
  -5   0   3   150756.14   149512.91   5062.86 o 
  -3   0   3    37772.10    38283.76   1016.45 o 
  -1   0   3    53047.47    52324.13   1386.79 o 
   1   0   3     3797.46     3290.98     90.33 o 
   3   0   3    94670.43    88611.56   1948.99 o 
   5   0   3    61674.70    60681.68   1910.29 o 
   7   0   3      311.61      348.07     42.39 o 
   9   0   3     6342.45     6536.63    331.10 o 
 -10   1   3     2499.82     2816.70    131.52 o 
  -9   1   3       92.44       77.21     20.15 o 
  -8   1   3     1010.27     1049.79     42.01 o 
  -7   1   3     3609.29     3572.23     80.99 o 
  -6   1   3     5834.33     5906.50    116.75 o 
  -5   1   3     1979.65     1887.43     44.57 o 
  -4   1   3    13814.72    13884.47    262.96 o 
  -3   1   3     1845.00     1809.24     37.49 o 
  -2   1   3     1867.49     1933.80     38.98 o 
  -1   1   3    22724.08    23127.09    459.15 o 
   0   1   3     1783.74     1658.89     33.73 o 
   1   1   3    29516.66    27067.76    540.34 o 
   2   1   3    14073.93    12424.65    249.32 o 
   3   1   3     1487.31     1525.38     42.06 o 
   4   1   3     4222.88     4175.08     83.58 o 
   5   1   3     3508.29     3379.84     80.94 o 
   6   1   3     2835.49     2818.67     70.53 o 
   7   1   3       59.89       95.28     20.92 o 
   8   1   3     3064.94     3171.24     90.87 o 
   9   1   3      381.58      465.72     43.79 o 
 -10   2   3      628.45      821.48     74.56 o 
  -9   2   3       30.54       10.45     47.64 o 
  -8   2   3    12231.02    12786.46    284.48 o 
  -7   2   3      298.86      317.18     18.75 o 
  -6   2   3    14663.45    14526.67    319.55 o 
  -5   2   3     2903.74     3438.63     81.50 o 
  -4   2   3   101172.57    96792.34   1806.83 o 
  -3   2   3    11886.34    11464.57    233.47 o 
  -2   2   3    84362.44    83024.48   1790.42 o 
  -1   2   3     3512.12     3694.71     76.79 o 
   0   2   3     2145.86     2425.37     49.46 o 
   1   2   3       52.32       67.06      9.08 o 
   2   2   3   143478.92   132758.38   2643.13 o 
   3   2   3     5698.27     5367.18    110.87 o 
   4   2   3    23586.12    22328.47    399.76 o 
   5   2   3     1777.38     1736.48     37.97 o 
   6   2   3    23833.68    23905.60    574.48 o 
   7   2   3      237.75      275.02     28.69 o 
   8   2   3     2081.14     2079.90     69.00 o 
   9   2   3       54.55       67.92     31.92 o 
 -10   3   3      268.76      375.13    103.44 o 
  -9   3   3     1025.69     1058.46     48.19 o 
  -8   3   3     2020.81     2041.14     70.67 o 
  -7   3   3       34.25       71.27     18.54 o 
  -6   3   3     1140.12     1134.81     32.08 o 
  -5   3   3     1144.64     1229.75     40.96 o 
  -4   3   3     9447.05     8989.94    184.34 o 
  -3   3   3    15744.47    15616.94    316.00 o 
  -2   3   3     9748.08    10100.83    205.12 o 
  -1   3   3    13009.66    13669.93    244.66 o 
   0   3   3     7194.67     7590.88    130.17 o 
   1   3   3    26291.58    26391.57    471.69 o 
   2   3   3      754.48      683.44     21.21 o 
   3   3   3     1795.15     1604.83     43.23 o 
   4   3   3     2754.35     2677.66     90.61 o 
   5   3   3      162.90      174.99     12.32 o 
   6   3   3      935.84      932.82     37.44 o 
   7   3   3       38.26       27.42     17.80 o 
   8   3   3     3223.65     3430.34    109.29 o 
   9   3   3      776.96      906.75     52.60 o 
 -10   4   3      697.83      698.62     62.76 o 
  -9   4   3     4085.56     4060.15    124.90 o 
  -8   4   3      295.32      322.42     26.84 o 
  -7   4   3     3303.93     3302.25    100.43 o 
  -6   4   3     5380.70     5354.90    122.96 o 
  -5   4   3    69149.54    68293.52   1370.64 o 
  -4   4   3    21325.51    21187.90    427.78 o 
  -3   4   3    12653.20    12746.73    278.20 o 
  -2   4   3      692.89      718.95     16.16 o 
  -1   4   3    71572.05    76702.07   1632.33 o 
   0   4   3       83.65      110.26     10.16 o 
   1   4   3    19103.34    19796.51    419.34 o 
   2   4   3      164.72      195.18     11.08 o 
   3   4   3    33349.18    32123.04    701.36 o 
   4   4   3    24984.19    23575.51    450.85 o 
   5   4   3    32279.06    30540.27    585.27 o 
   6   4   3      321.41      331.95     23.48 o 
   7   4   3     1019.49      971.16     45.09 o 
   8   4   3       91.31       94.43     28.25 o 
   9   4   3     5419.02     5889.67    266.32 o 
 -10   5   3     2003.89     2074.28     86.59 o 
  -9   5   3      568.83      585.73     36.34 o 
  -8   5   3      846.57      907.28     43.82 o 
  -7   5   3     4972.02     4854.88    141.60 o 
  -6   5   3      723.71      689.48     29.49 o 
  -5   5   3        9.26       67.99     18.40 o 
  -4   5   3     2752.20     2591.59     62.02 o 
  -3   5   3     1860.80     1846.62     37.48 o 
  -2   5   3     8310.92     8500.66    154.33 o 
  -1   5   3      535.59      530.34     20.76 o 
   0   5   3       55.10       81.98      6.91 o 
   1   5   3     3233.04     3437.72     70.16 o 
   2   5   3     9264.91     9222.88    205.59 o 
   3   5   3     8902.23     8716.99    195.61 o 
   4   5   3      893.84      781.89     27.83 o 
   5   5   3     5036.82     4862.12     99.20 o 
   6   5   3      152.72      158.55     14.93 o 
   7   5   3       96.94       49.21     20.15 o 
   8   5   3     1201.51     1309.61     57.45 o 
   9   5   3        3.68       24.94     29.27 o 
  -9   6   3       54.00       67.44     22.62 o 
  -8   6   3     9754.69     9360.91    262.06 o 
  -7   6   3     2869.94     2762.02     87.61 o 
  -6   6   3     4430.95     4420.91    114.66 o 
  -5   6   3     4782.71     4700.77    120.01 o 
  -4   6   3    19282.58    18545.58    355.94 o 
  -3   6   3    34746.97    34762.52    622.78 o 
  -2   6   3    38053.75    39689.00    708.37 o 
  -1   6   3     1387.76     1600.16     32.93 o 
   0   6   3    14510.08    15761.61    268.83 o 
   1   6   3     3452.17     3851.19     83.43 o 
   2   6   3    42130.79    43177.39    939.36 o 
   3   6   3    13749.32    13756.98    305.61 o 
   4   6   3     3948.80     3950.71     94.66 o 
   5   6   3     4579.24     4244.81    102.36 o 
   6   6   3    10092.78     9282.96    197.19 o 
   7   6   3     1607.77     1471.78     59.18 o 
   8   6   3     2917.42     2892.18    100.35 o 
  -9   7   3     1076.14     1107.08     53.23 o 
  -8   7   3      450.50      410.86     30.55 o 
  -7   7   3      552.77      595.36     34.93 o 
  -6   7   3       11.90        8.88     16.09 o 
  -4   7   3     2892.86     2789.35     64.29 o 
  -3   7   3     1782.39     1784.24     39.67 o 
  -2   7   3    14424.73    14735.29    266.41 o 
  -1   7   3     1114.88     1190.35     25.12 o 
   0   7   3     1258.34     1355.09     29.44 o 
   1   7   3     1762.97     1968.07     45.86 o 
   2   7   3     2188.30     2297.08     58.27 o 
   3   7   3     1380.48     1272.69     38.27 o 
   4   7   3      751.23      755.59     36.76 o 
   5   7   3       16.99       19.16     12.60 o 
   6   7   3        7.40       -7.56     13.59 o 
   7   7   3      765.44      632.98     39.53 o 
   8   7   3      988.75     1007.76     52.19 o 
  -9   8   3     2991.90     2963.51    141.28 o 
  -8   8   3       86.06      106.79     23.73 o 
  -7   8   3     3340.52     3154.48     99.01 o 
  -6   8   3     6020.20     5899.57    194.37 o 
  -5   8   3     6070.66     5613.45    130.35 o 
  -4   8   3    12952.01    12548.32    263.15 o 
  -3   8   3     5091.68     5205.61    112.83 o 
  -2   8   3     3819.78     3975.87     80.42 o 
  -1   8   3    30124.13    32873.29    593.00 o 
   0   8   3     6581.51     7503.21    139.53 o 
   1   8   3    14181.12    16021.91    327.32 o 
   2   8   3     2024.45     2018.34     53.50 o 
   3   8   3     4472.70     4289.40    102.82 o 
   4   8   3    15966.65    15282.68    374.06 o 
   5   8   3     5749.61     5371.48    118.88 o 
   6   8   3      732.06      649.70     35.90 o 
   7   8   3     1557.62     1334.03     58.48 o 
  -8   9   3      430.70      433.02     38.88 o 
  -7   9   3     1216.82     1106.24     49.09 o 
  -6   9   3     1087.42     1043.98     45.61 o 
  -5   9   3       20.30       18.24     11.71 o 
  -4   9   3       27.03       57.34     11.39 o 
  -3   9   3     1233.35     1172.67     33.00 o 
  -2   9   3      242.99      248.06     14.94 o 
  -1   9   3       15.99       35.62      9.26 o 
   0   9   3       76.75      120.75      9.55 o 
   1   9   3      126.02      127.57     13.37 o 
   2   9   3       88.60       96.82     13.79 o 
   3   9   3     3091.28     2845.01     72.97 o 
   4   9   3      203.20      200.37     17.56 o 
   5   9   3     1384.01     1250.46     38.29 o 
   6   9   3      686.80      696.03     37.60 o 
   7   9   3       12.51       -1.28     18.59 o 
  -7  10   3     2559.75     2326.78     80.47 o 
  -6  10   3     1253.73     1190.50     50.69 o 
  -5  10   3     2526.94     2289.80     62.37 o 
  -4  10   3     1733.26     1757.32     53.09 o 
  -3  10   3    12687.74    12800.92    293.59 o 
  -2  10   3     7596.55     7859.38    182.85 o 
  -1  10   3     2214.90     2290.15     60.07 o 
   0  10   3     8865.71    10065.10    211.85 o 
   1  10   3     7123.42     7961.03    193.79 o 
   2  10   3     5795.65     5805.34    169.68 o 
   3  10   3     6376.11     6334.68    162.53 o 
   4  10   3      958.98      943.01     39.57 o 
   5  10   3     2044.69     1858.16     59.94 o 
   6  10   3     1428.01     1281.27     70.90 o 
  -7  11   3      362.10      374.40     67.10 o 
  -6  11   3        1.44        6.81     20.37 o 
  -5  11   3      556.20      593.52     29.47 o 
  -4  11   3      168.26      143.40     16.82 o 
  -3  11   3        1.96       -0.21     12.05 o 
  -2  11   3     1574.87     1609.90     46.58 o 
  -1  11   3      213.26      241.63     16.81 o 
   0  11   3      149.88      209.81     16.18 o 
   1  11   3      230.75      256.25     20.02 o 
   2  11   3      218.06      201.85     21.22 o 
   3  11   3      225.06      236.59     20.88 o 
   4  11   3       72.92       82.73     16.75 o 
   5  11   3      194.95      174.36     20.57 o 
   6  11   3       36.44        6.99     48.69 o 
  -6  12   3     2293.34     2286.40    160.88 o 
  -5  12   3      696.44      652.27     35.60 o 
  -4  12   3     3486.29     3307.91     94.93 o 
  -3  12   3      724.91      757.43     31.86 o 
  -2  12   3     3772.03     3868.95     97.17 o 
  -1  12   3     3669.00     3661.57     92.55 o 
   0  12   3     6921.11     7616.74    179.25 o 
   1  12   3     2947.10     3388.16    309.42 o 
   2  12   3     2304.78     2354.08    127.97 o 
   3  12   3      597.86      565.95     36.91 o 
   4  12   3     3993.35     3726.04    145.45 o 
   5  12   3      583.03      508.87     72.46 o 
  -4  13   3        1.72      -18.22     18.22 o 
  -3  13   3       55.45       34.02     16.42 o 
  -2  13   3        0.59       11.39     15.05 o 
  -1  13   3        0.06       14.23     14.43 o 
   0  13   3       24.98       46.06     23.85 o 
   1  13   3        8.30       39.46     29.17 o 
   2  13   3       32.55       31.68     36.34 o 
   3  13   3       76.39       52.88     43.10 o 
  -2  14   3      409.39      411.40     25.69 o 
  -1  14   3     2513.25     2704.99     93.44 o 
   0  14   3      922.83     1145.79     75.08 o 
 -10   0   4     3593.88     3937.34    227.71 o 
  -8   0   4     5208.11     5948.77    199.06 o 
  -6   0   4    18725.71    19469.25    522.59 o 
  -4   0   4    43969.56    45240.86   1198.66 o 
  -2   0   4   295703.16   281999.81   8389.03 o 
   0   0   4     4489.54     5153.27    220.94 o 
   2   0   4    61769.50    58196.95   1539.79 o 
   4   0   4    28018.71    25580.38    782.12 o 
   6   0   4    21301.08    22277.66    794.70 o 
   8   0   4     6921.70     7149.56    365.24 o 
 -10   1   4      112.42      211.53     48.22 o 
  -9   1   4     1562.16     1776.84     65.64 o 
  -8   1   4     7497.49     7843.27    181.50 o 
  -7   1   4     2165.92     2222.12     54.56 o 
  -6   1   4     3997.11     4110.65     90.10 o 
  -5   1   4     2003.15     1936.39     42.90 o 
  -4   1   4     1739.48     1645.53     35.99 o 
  -3   1   4     2678.29     2577.59     52.03 o 
  -2   1   4       63.31      101.55     15.01 o 
  -1   1   4    46579.70    46110.60    858.59 o 
   0   1   4      960.38     1000.04     31.17 o 
   1   1   4     2336.08     2217.37     44.99 o 
   2   1   4      535.53      551.71     30.16 o 
   3   1   4     7902.22     7395.90    176.01 o 
   4   1   4    16880.81    15483.03    278.42 o 
   5   1   4      933.27     1019.26     35.48 o 
   6   1   4     1545.99     1574.89     52.82 o 
   7   1   4      527.98      501.84     29.94 o 
   8   1   4     1447.51     1511.58     63.90 o 
   9   1   4       18.58       14.21     32.51 o 
 -10   2   4      345.94      399.25     46.13 o 
  -9   2   4    13784.93    15054.84    407.37 o 
  -8   2   4        4.01       42.49     14.42 o 
  -7   2   4      216.51      249.90     17.35 o 
  -6   2   4       27.62       92.08     15.05 o 
  -5   2   4    74177.80    72555.97   1449.49 o 
  -4   2   4     7579.30     7392.32    142.47 o 
  -3   2   4    70760.59    68931.95   1381.49 o 
  -2   2   4     5782.35     6144.90    144.81 o 
  -1   2   4    67543.80    68838.45   1284.83 o 
   0   2   4      740.83      684.03     24.19 o 
   1   2   4    26042.11    24622.06    493.86 o 
   2   2   4      937.98      907.87     23.63 o 
   3   2   4     7212.31     6767.03    192.41 o 
   4   2   4     2113.21     2015.58     41.01 o 
   5   2   4    67715.88    64276.46   1518.88 o 
   6   2   4     2293.89     2221.61     67.45 o 
   7   2   4     2215.55     2223.69     78.90 o 
   8   2   4        2.77        4.41     22.46 o 
   9   2   4     3109.33     3334.19    133.27 o 
 -10   3   4     1242.93     1480.39     87.92 o 
  -9   3   4       47.24      107.22     29.36 o 
  -8   3   4     6770.09     7170.64    188.24 o 
  -7   3   4      700.77      678.29     27.79 o 
  -6   3   4     1742.15     1726.55     51.04 o 
  -5   3   4     4393.55     4298.88     92.57 o 
  -4   3   4     1457.49     1459.49     35.53 o 
  -3   3   4     8292.94     8376.30    171.80 o 
  -2   3   4     9405.53     9744.66    213.08 o 
  -1   3   4    12448.69    12799.69    256.77 o 
   0   3   4     5649.39     5616.18    107.96 o 
   1   3   4    11680.72    10894.05    206.49 o 
   2   3   4     1847.65     1695.45     42.93 o 
   3   3   4     2089.60     1913.84     44.04 o 
   4   3   4    14852.13    13785.76    303.91 o 
   5   3   4      790.12      763.53     33.14 o 
   6   3   4      330.54      328.08     24.14 o 
   7   3   4     1192.40     1158.59     50.21 o 
   8   3   4      394.08      451.17     35.60 o 
   9   3   4      109.27      120.87     30.35 o 
 -10   4   4     2120.93     2219.35    115.05 o 
  -9   4   4       35.95       67.61     21.86 o 
  -8   4   4     9631.31     9698.36    270.24 o 
  -7   4   4      310.32      318.11     19.11 o 
  -6   4   4    11415.44    11193.34    247.91 o 
  -5   4   4      897.08     1055.91     54.05 o 
  -4   4   4    21043.90    20906.92    423.14 o 
  -3   4   4    30909.41    30405.73    612.39 o 
  -2   4   4   121272.37   124946.55   2551.77 o 
  -1   4   4     8429.00     8680.13    204.29 o 
   0   4   4     4149.75     4327.06     93.37 o 
   1   4   4     3647.25     3721.42     79.35 o 
   2   4   4    41507.20    40010.81    872.66 o 
   3   4   4     4906.10     4671.84    108.54 o 
   4   4   4    19278.59    18200.09    401.68 o 
   5   4   4     2856.01     2787.82     66.10 o 
   6   4   4     9252.97     8732.52    218.92 o 
   7   4   4     3164.84     3211.84    107.74 o 
   8   4   4     5439.52     5528.58    224.34 o 
   9   4   4       30.11       82.82     45.39 o 
 -10   5   4      420.38      503.90     47.39 o 
  -9   5   4     2143.61     2157.82     76.87 o 
  -8   5   4     1703.79     1679.50     62.85 o 
  -7   5   4     1241.32     1312.57     44.97 o 
  -6   5   4      619.98      642.44     26.06 o 
  -5   5   4      504.63      519.96     22.91 o 
  -4   5   4    10763.88    10716.52    235.96 o 
  -3   5   4       44.64       74.96      9.54 o 
  -2   5   4     4568.57     4666.39     85.09 o 
  -1   5   4    13439.00    14089.75    268.68 o 
   0   5   4     3202.72     3588.33     67.56 o 
   1   5   4      659.37      689.07     18.04 o 
   2   5   4     5004.71     4919.36    113.48 o 
   3   5   4     5220.24     4555.97    115.83 o 
   4   5   4     2635.47     2461.95     63.16 o 
   5   5   4      794.50      798.93     26.14 o 
   6   5   4      788.95      790.52     38.32 o 
   7   5   4      244.08      267.70     28.39 o 
   8   5   4     1492.56     1558.34     66.13 o 
 -10   6   4     1935.67     1994.65    135.45 o 
  -9   6   4     6615.78     6443.76    188.55 o 
  -8   6   4      199.97      256.47     25.54 o 
  -7   6   4     3926.78     3813.99    114.77 o 
  -6   6   4       85.78      137.91     16.10 o 
  -5   6   4    19358.24    18764.54    408.27 o 
  -4   6   4    25866.09    25183.97    545.52 o 
  -3   6   4    13362.02    12994.09    250.04 o 
  -2   6   4     8275.62     8494.69    185.34 o 
  -1   6   4    26726.91    28438.64    506.28 o 
   0   6   4     7965.53     8632.23    158.50 o 
   1   6   4    35003.29    37380.50    671.89 o 
   2   6   4      942.69     1009.74     31.73 o 
   3   6   4     6291.62     6158.74    142.00 o 
   4   6   4    12053.37    11290.62    253.73 o 
   5   6   4    16364.98    15736.35    305.06 o 
   6   6   4     3792.97     3312.38    141.10 o 
   7   6   4     1243.90     1102.92     78.96 o 
   8   6   4      188.75      230.89     31.63 o 
  -9   7   4      723.87      794.25     45.80 o 
  -8   7   4     1425.99     1417.79     57.54 o 
  -7   7   4       96.56      125.45     21.20 o 
  -6   7   4      149.66      156.61     16.80 o 
  -5   7   4     4123.71     3895.83    102.01 o 
  -4   7   4      135.82      139.98     12.93 o 
  -3   7   4     1693.14     1625.04     37.46 o 
  -2   7   4      476.19      487.58     16.58 o 
  -1   7   4       45.54       66.77      7.74 o 
   0   7   4      591.14      652.20     18.39 o 
   1   7   4     4963.46     5226.26     98.62 o 
   2   7   4     1495.21     1442.90     44.09 o 
   3   7   4     3221.79     3142.11     78.37 o 
   4   7   4     1015.59      942.19     33.69 o 
   5   7   4       31.33       47.36     12.13 o 
   6   7   4      446.14      419.91     22.78 o 
   7   7   4     1101.03     1068.89     52.20 o 
   8   7   4      177.23      214.33     73.62 o 
  -9   8   4      443.85      487.38     51.12 o 
  -8   8   4     5261.05     4958.13    148.49 o 
  -7   8   4     2720.93     2627.46     86.20 o 
  -6   8   4     7985.97     7473.61    241.69 o 
  -5   8   4      946.29      918.66     34.72 o 
  -4   8   4     2519.11     2523.08     59.77 o 
  -3   8   4    23636.12    23889.67    455.99 o 
  -2   8   4    13513.22    13415.95    257.22 o 
  -1   8   4     6581.80     7024.84    148.55 o 
   0   8   4    11466.80    12924.30    236.73 o 
   1   8   4      856.66      886.44     23.61 o 
   2   8   4    19105.62    19301.46    426.26 o 
   3   8   4     8593.39     8547.30    195.37 o 
   4   8   4     4076.66     3965.37     97.79 o 
   5   8   4     2365.65     2219.25     56.98 o 
   6   8   4     1293.46     1208.73     39.71 o 
   7   8   4     2800.99     2518.07     89.75 o 
  -8   9   4        4.71       12.10     22.67 o 
  -7   9   4      967.04      914.83     45.20 o 
  -6   9   4       69.48      102.46     21.28 o 
  -5   9   4      232.57      258.04     27.81 o 
  -4   9   4     2235.68     2215.70     54.68 o 
  -3   9   4      379.42      385.14     18.40 o 
  -2   9   4     1058.96     1028.18     29.79 o 
  -1   9   4       79.12       89.81     10.51 o 
   0   9   4     2257.89     2516.68     54.61 o 
   1   9   4        1.25      -10.05     11.02 o 
   2   9   4     1524.41     1635.17     52.06 o 
   3   9   4      586.18      576.80     27.09 o 
   4   9   4       76.31       76.82     21.39 o 
   5   9   4      215.99      233.80     26.47 o 
   6   9   4      186.70      183.92     20.12 o 
   7   9   4      324.77      234.64     49.85 o 
  -7  10   4     2517.64     2425.09     83.82 o 
  -6  10   4     1417.47     1360.35     55.15 o 
  -5  10   4     4562.29     4398.62    116.48 o 
  -4  10   4     8736.26     8211.46    176.46 o 
  -3  10   4      740.10      758.85     27.61 o 
  -2  10   4     3699.87     3698.86     91.22 o 
  -1  10   4     5596.56     5878.20    126.93 o 
   0  10   4     9952.51    10969.62    230.02 o 
   1  10   4    11068.40    11873.95    290.04 o 
   2  10   4     1806.85     1824.52     71.05 o 
   3  10   4     2571.56     2724.11     78.13 o 
   4  10   4     5382.46     5140.05    135.70 o 
   5  10   4     1345.38     1220.97     47.20 o 
   6  10   4     1911.34     1846.28     67.14 o 
  -7  11   4       19.90       64.29     52.41 o 
  -6  11   4     1236.52     1251.87     53.95 o 
  -5  11   4      231.97      152.08     27.12 o 
  -4  11   4       68.25       55.06     15.38 o 
  -3  11   4      143.23      130.87     15.85 o 
  -2  11   4        8.56        8.34     13.03 o 
  -1  11   4       20.44       37.49     13.09 o 
   0  11   4      170.74      219.70     20.93 o 
   1  11   4      342.25      374.95     47.01 o 
   2  11   4       76.72       69.04     17.83 o 
   3  11   4      424.95      334.31     26.91 o 
   4  11   4        9.07      -18.24     18.24 o 
   5  11   4       14.96       13.17     17.14 o 
  -5  12   4     1569.20     1454.85     68.25 o 
  -4  12   4      825.74      866.04     35.56 o 
  -3  12   4     4394.11     4278.91    107.12 o 
  -2  12   4      976.84      906.47     34.38 o 
  -1  12   4     4592.18     4795.81    117.65 o 
   0  12   4     2449.74     2810.33    141.27 o 
   1  12   4     3236.89     3322.08    214.37 o 
   2  12   4     2610.83     2720.26    115.75 o 
   3  12   4     4720.51     4952.72    305.64 o 
   4  12   4      649.57      671.07     46.20 o 
  -4  13   4       41.03       16.33     20.31 o 
  -3  13   4      126.60      138.14     19.21 o 
  -2  13   4       72.88       69.22     17.04 o 
  -1  13   4      338.53      360.87     22.73 o 
   0  13   4       53.60       69.87     25.83 o 
   1  13   4        2.97      -12.86     29.37 o 
   2  13   4      116.92      120.48     36.42 o 
   3  13   4       51.21      -34.94     56.14 o 
  -1  14   4      383.98      507.32     53.39 o 
   0  14   4     3757.23     4438.77    294.89 o 
  -9   0   5    25785.82    31585.54   2279.29 o 
  -7   0   5     1486.01     1599.10     67.32 o 
  -5   0   5    12115.06    12509.92    337.11 o 
  -3   0   5   132799.00   126779.27   3358.76 o 
  -1   0   5    73754.03    73138.16   1933.60 o 
   1   0   5    77237.78    70554.17   2482.60 o 
   3   0   5      606.76      595.79     32.05 o 
   5   0   5    43434.90    44102.96   2147.63 o 
   7   0   5     8929.69     8644.38    354.52 o 
   9   0   5     1402.82     1928.03    154.07 o 
 -10   1   5       19.67       29.70     27.89 o 
  -9   1   5     1197.08     1490.86     60.36 o 
  -8   1   5    10488.10    11425.55    282.10 o 
  -7   1   5      459.86      482.09     27.72 o 
  -6   1   5      504.37      535.02     21.45 o 
  -5   1   5     6395.14     6282.47    122.87 o 
  -4   1   5     3577.42     3456.06     69.28 o 
  -3   1   5    19166.97    18806.37    354.47 o 
  -2   1   5       64.20       97.45     12.86 o 
  -1   1   5     6078.84     5825.18    111.78 o 
   0   1   5      343.34      327.91     11.95 o 
   1   1   5     1023.29     1081.21     28.35 o 
   2   1   5    10587.41     9651.40    196.48 o 
   3   1   5     3081.04     2864.15     63.37 o 
   4   1   5    16029.55    14916.12    357.72 o 
   5   1   5       53.42       83.73     16.51 o 
   6   1   5      577.67      651.80     34.57 o 
   7   1   5     2950.25     3000.84    101.60 o 
   8   1   5       55.49       89.76     30.89 o 
   9   1   5      208.46      333.94     66.98 o 
 -10   2   5     8130.03     8842.72    473.60 o 
  -9   2   5      302.96      527.55     46.41 o 
  -8   2   5     6199.51     6625.46    169.49 o 
  -7   2   5       91.57      115.23     14.63 o 
  -6   2   5    21980.30    21729.71    546.54 o 
  -5   2   5      408.65      362.23     18.15 o 
  -4   2   5     4104.87     3914.50     83.91 o 
  -3   2   5     5011.63     4975.98     96.91 o 
  -2   2   5   220567.05   221077.38   6142.10 o 
  -1   2   5    17408.51    17395.14    351.78 o 
   0   2   5    32394.66    31690.53    633.71 o 
   1   2   5     1517.39     1457.80     32.55 o 
   2   2   5    10671.49    10325.83    210.52 o 
   3   2   5      332.05      349.12     23.42 o 
   4   2   5    26426.49    24508.67    585.01 o 
   5   2   5       93.64       87.65     16.91 o 
   6   2   5     6911.60     6866.65    175.29 o 
   7   2   5     1212.83     1314.21     52.39 o 
   8   2   5    10418.34    11050.76    316.76 o 
   9   2   5       61.00      108.56     59.87 o 
 -10   3   5      357.57      426.81     42.91 o 
  -9   3   5     2563.39     2741.38    109.13 o 
  -8   3   5     3003.80     3083.36    151.37 o 
  -7   3   5     4413.68     4312.67    111.31 o 
  -6   3   5       72.36       96.03     13.74 o 
  -5   3   5      474.66      465.31     20.74 o 
  -4   3   5      301.04      335.27     24.26 o 
  -3   3   5    15841.33    15178.37    331.03 o 
  -2   3   5     2492.65     2537.33     55.24 o 
  -1   3   5     8563.58     8775.01    167.29 o 
   0   3   5     8204.68     7866.71    160.45 o 
   1   3   5     5340.09     5159.12    107.46 o 
   2   3   5     5181.86     4852.91    102.13 o 
   3   3   5     4683.84     4348.05    101.92 o 
   4   3   5     5814.78     5273.21    123.15 o 
   5   3   5     1819.97     1680.72     54.56 o 
   6   3   5       89.61      129.43     20.75 o 
   7   3   5     1595.37     1831.59     63.97 o 
   8   3   5      203.64      285.21     31.53 o 
 -10   4   5     1233.30     1418.86     75.63 o 
  -9   4   5    13528.77    13689.34    490.33 o 
  -8   4   5     2447.93     2562.21     84.59 o 
  -7   4   5     4265.67     4152.26     99.54 o 
  -6   4   5     2133.69     2061.71     54.67 o 
  -5   4   5    17210.15    16835.05    368.22 o 
  -4   4   5     6628.82     6335.27    142.67 o 
  -3   4   5    47822.65    46819.61   1008.96 o 
  -2   4   5    15034.58    15784.64    316.72 o 
  -1   4   5    29106.25    29865.21    648.28 o 
   0   4   5    16568.92    16769.60    316.86 o 
   1   4   5    62791.96    61235.73   1143.52 o 
   2   4   5      532.46      612.04     23.31 o 
   3   4   5     1723.97     1646.19     46.12 o 
   4   4   5       84.73       87.89     13.46 o 
   5   4   5    22821.56    21499.49    519.53 o 
   6   4   5     5367.75     4977.50    132.56 o 
   7   4   5     4944.66     5097.94    152.28 o 
   8   4   5      204.41      209.75     32.44 o 
 -10   5   5      267.87      320.15     42.10 o 
  -9   5   5       59.11      104.62     28.68 o 
  -8   5   5     5092.90     5387.34    157.89 o 
  -7   5   5     1846.10     1770.13     56.05 o 
  -6   5   5     1354.59     1380.05     40.91 o 
  -5   5   5     8830.66     8739.67    194.97 o 
  -4   5   5     1872.01     1792.46     47.10 o 
  -3   5   5     1106.43     1006.84     30.16 o 
  -2   5   5        2.07       17.74      6.98 o 
  -1   5   5     1875.92     2223.66     80.05 o 
   0   5   5     2872.53     3084.39     62.50 o 
   1   5   5     5094.84     4938.91    104.99 o 
   2   5   5      104.44      112.20     11.71 o 
   3   5   5      484.50      430.32     20.88 o 
   4   5   5     4715.57     4573.93    109.65 o 
   5   5   5     2304.73     2148.92     66.09 o 
   6   5   5     1154.88     1040.25     44.60 o 
   7   5   5     2278.55     2181.79     80.50 o 
   8   5   5       52.42       60.07     28.45 o 
 -10   6   5     1925.58     1932.63    165.52 o 
  -9   6   5     1224.76     1237.51     55.98 o 
  -8   6   5     4858.56     4948.86    147.46 o 
  -7   6   5     1765.12     1922.12     59.90 o 
  -6   6   5    20116.36    19260.04    466.47 o 
  -5   6   5       71.61       70.76     12.84 o 
  -4   6   5     4613.29     4583.98    105.87 o 
  -3   6   5     9827.90     9469.73    209.74 o 
  -2   6   5    33646.62    34145.08    737.80 o 
  -1   6   5    36719.77    38766.22    770.86 o 
   0   6   5    16295.77    17142.60    312.52 o 
   1   6   5       81.95       97.48     10.10 o 
   2   6   5    16400.21    16159.61    357.25 o 
   3   6   5     2219.63     2058.14     55.34 o 
   4   6   5    14523.77    14136.77    316.28 o 
   5   6   5     1157.25     1085.81     33.17 o 
   6   6   5     1919.82     1762.58     61.58 o 
   7   6   5     3474.68     3291.49    108.95 o 
   8   6   5     3862.36     4123.89    190.87 o 
  -9   7   5      563.94      601.83     39.31 o 
  -8   7   5       37.87       44.46     21.72 o 
  -7   7   5     2449.09     2371.88     78.99 o 
  -6   7   5      762.80      815.17     42.11 o 
  -5   7   5      142.51      171.62     16.83 o 
  -4   7   5     2819.93     2578.94     64.14 o 
  -3   7   5      122.27      137.95     12.78 o 
  -2   7   5     2398.71     2410.28     52.04 o 
  -1   7   5      293.69      331.48     20.25 o 
   0   7   5    12372.30    13106.19    239.69 o 
   1   7   5      175.75      199.82     14.58 o 
   2   7   5     1036.22     1004.63     39.80 o 
   3   7   5     1277.25     1240.21     39.40 o 
   4   7   5      301.54      257.80     19.38 o 
   5   7   5     1083.71     1043.10     48.49 o 
   6   7   5      304.54      279.63     29.08 o 
   7   7   5      194.02      258.24     51.65 o 
  -9   8   5     2852.73     2702.75    174.21 o 
  -8   8   5     3590.56     3499.68    111.52 o 
  -7   8   5     4327.71     4118.32    125.07 o 
  -6   8   5       91.39      123.48     18.31 o 
  -5   8   5    11427.30    10715.42    268.92 o 
  -4   8   5     9127.85     8610.85    213.55 o 
  -3   8   5     7168.17     6984.78    146.76 o 
  -2   8   5     7553.96     7738.45    163.47 o 
  -1   8   5     3699.91     4033.70     88.45 o 
   0   8   5    14304.48    15144.64    291.49 o 
   1   8   5    19972.80    20929.07    464.41 o 
   2   8   5     1129.90     1242.05     39.14 o 
   3   8   5     5992.59     6110.64    143.58 o 
   4   8   5     1701.12     1574.99     48.59 o 
   5   8   5     4699.49     4703.14    132.87 o 
   6   8   5     4561.48     4452.15    138.83 o 
   7   8   5     1235.50     1188.57    144.15 o 
  -8   9   5      214.52      182.47     27.63 o 
  -7   9   5     1118.92     1025.46     48.40 o 
  -6   9   5      915.56      888.09     37.59 o 
  -5   9   5     1326.36     1175.37     42.08 o 
  -4   9   5      398.27      358.44     22.10 o 
  -3   9   5       15.15       25.47     26.81 o 
  -2   9   5        1.48       87.11     26.44 o 
  -1   9   5       16.36       49.41     14.42 o 
   0   9   5        2.80       28.88     13.40 o 
   1   9   5     1669.47     1712.14     53.13 o 
   2   9   5      634.54      631.14     30.93 o 
   3   9   5       11.93       11.09     15.33 o 
   4   9   5      115.82      103.35     18.37 o 
   5   9   5      882.73      910.47     31.78 o 
   6   9   5      529.86      497.73     38.05 o 
  -7  10   5     3017.37     2985.82    106.62 o 
  -6  10   5     5449.92     4975.45    149.58 o 
  -5  10   5     2189.10     2061.19     63.07 o 
  -4  10   5     3046.62     3023.83     94.69 o 
  -3  10   5     4580.44     4557.88    111.31 o 
  -2  10   5     2641.49     2541.25     66.46 o 
  -1  10   5    11777.68    12357.82    258.78 o 
   0  10   5     2949.71     3356.82    101.22 o 
   1  10   5     1370.63     1533.34     57.14 o 
   2  10   5     6258.00     6241.90    159.95 o 
   3  10   5     6110.86     6014.23    209.26 o 
   4  10   5     4017.37     4068.71    135.41 o 
   5  10   5     1326.98     1316.47     43.65 o 
   6  10   5      328.20      289.03     30.11 o 
  -7  11   5      239.55      237.16     61.50 o 
  -6  11   5      307.16      290.73     28.99 o 
  -5  11   5      323.14      286.41     25.58 o 
  -4  11   5      127.43      138.91     21.08 o 
  -3  11   5      675.29      699.01     31.07 o 
  -2  11   5      180.78      181.01     17.33 o 
  -1  11   5      210.01      231.42     18.16 o 
   0  11   5     1027.90     1054.65     44.54 o 
   1  11   5      151.02      164.22     22.97 o 
   2  11   5       74.24       70.67     19.09 o 
   3  11   5      111.49      108.79     21.80 o 
   4  11   5        1.04      -14.53     20.53 o 
   5  11   5      166.30      185.71     25.75 o 
  -5  12   5     2235.27     2211.22     80.20 o 
  -4  12   5     4736.95     4906.51    148.18 o 
  -3  12   5     1019.01     1000.16     37.79 o 
  -2  12   5     2277.49     2288.34     63.84 o 
  -1  12   5      585.62      637.05     43.00 o 
   0  12   5     4776.17     4971.15    196.25 o 
   1  12   5     2113.86     2155.02     77.57 o 
   2  12   5     3154.97     3423.50    124.48 o 
   3  12   5     1940.01     2043.27     89.05 o 
   4  12   5     1838.29     1768.08    222.86 o 
  -4  13   5      374.64      331.94     76.88 o 
  -3  13   5       52.27       43.86     18.04 o 
  -2  13   5        1.40      -11.09     15.88 o 
  -1  13   5        9.24        6.72     23.08 o 
   0  13   5       50.56       42.02     26.33 o 
   1  13   5       28.13       30.25     31.12 o 
   2  13   5      242.14      328.97     43.70 o 
 -10   0   6    12545.20    14060.55    733.08 o 
  -8   0   6     8060.51     9038.21    623.49 o 
  -6   0   6    41040.08    43613.95   1859.29 o 
  -4   0   6      445.21      432.35     21.45 o 
  -2   0   6   105556.71   110077.57   2909.41 o 
   0   0   6   128951.91   136585.39   3608.76 o 
   2   0   6     7875.26     7232.71    280.55 o 
   4   0   6    21118.24    19601.08    603.69 o 
   6   0   6     2381.65     2214.91    153.81 o 
   8   0   6     9624.74    10508.53    792.69 o 
 -10   1   6      151.79      171.32     49.39 o 
  -9   1   6      908.71     1011.62     51.75 o 
  -8   1   6     1314.82     1490.01     53.40 o 
  -7   1   6     2540.28     2754.45     80.79 o 
  -6   1   6     7230.35     7294.98    165.00 o 
  -5   1   6    11475.45    11233.93    230.22 o 
  -4   1   6     2373.11     2317.68     48.76 o 
  -3   1   6     8872.61     8819.28    168.64 o 
  -2   1   6     1139.73     1072.05     32.72 o 
  -1   1   6     5973.70     5821.79    112.40 o 
   0   1   6     6630.81     6462.87    135.81 o 
   1   1   6    12739.81    12776.66    242.60 o 
   2   1   6     5307.01     4838.79    102.54 o 
   3   1   6     1790.91     1690.54     45.89 o 
   4   1   6      751.62      655.17     26.25 o 
   5   1   6       37.18       10.32     15.40 o 
   6   1   6     2839.05     2839.15    119.01 o 
   7   1   6     3624.13     3966.55    180.75 o 
   8   1   6       19.57      100.84     45.36 o 
 -10   2   6      144.05      276.92     46.32 o 
  -9   2   6    16508.38    18187.20    488.29 o 
  -8   2   6     2062.87     2251.49     69.78 o 
  -7   2   6    21789.39    21890.66    478.28 o 
  -6   2   6        5.89       64.52     12.41 o 
  -5   2   6     1573.32     1653.48     59.79 o 
  -4   2   6      436.87      471.68     27.88 o 
  -3   2   6    65995.41    65299.68   1295.94 o 
  -2   2   6     1988.48     2028.50     42.60 o 
  -1   2   6    34104.73    34738.73    648.50 o 
   0   2   6     9952.08     9661.46    184.14 o 
   1   2   6   113873.46   111251.24   2082.32 o 
   2   2   6     1978.32     1868.18     44.48 o 
   3   2   6     2340.60     2239.05     59.73 o 
   4   2   6     1561.00     1411.49     48.43 o 
   5   2   6     7791.94     7438.19    196.79 o 
   6   2   6     1194.30     1218.09     54.26 o 
   7   2   6    11621.92    11995.13    388.91 o 
   8   2   6      107.96      161.32     33.48 o 
 -10   3   6      111.36      103.18     41.40 o 
  -9   3   6     2069.80     2262.47     79.93 o 
  -8   3   6     2918.71     2979.44     95.56 o 
  -7   3   6     2383.43     2321.65     65.47 o 
  -6   3   6    11650.75    10910.04    242.11 o 
  -5   3   6     8767.65     8430.65    188.03 o 
  -4   3   6      840.91      844.45     28.05 o 
  -3   3   6     1185.69     1170.67     33.50 o 
  -2   3   6     4015.60     3879.55     82.22 o 
  -1   3   6      127.27      141.13      8.91 o 
   0   3   6      582.15      547.33     19.91 o 
   1   3   6      956.29      902.22     24.42 o 
   2   3   6     6807.05     6800.90    154.93 o 
   3   3   6     5062.34     4723.33    111.38 o 
   4   3   6     1130.19     1053.73     40.86 o 
   5   3   6     1029.00      952.20     39.84 o 
   6   3   6     3956.53     4120.99    114.31 o 
   7   3   6     1975.76     2179.07    104.08 o 
   8   3   6       48.16      104.61     44.32 o 
 -10   4   6     5842.30     6147.87    214.49 o 
  -9   4   6     2086.84     2168.75     93.38 o 
  -8   4   6     5768.89     5581.84    197.61 o 
  -7   4   6     2247.19     2270.38     67.62 o 
  -6   4   6    28067.50    26174.87    567.82 o 
  -5   4   6       95.21       94.47     12.71 o 
  -4   4   6     5261.87     5015.04    115.23 o 
  -3   4   6      707.09      673.31     24.54 o 
  -2   4   6    38923.18    39164.12    780.71 o 
  -1   4   6    36612.43    36561.78    729.49 o 
   0   4   6    65589.45    66038.70   1317.94 o 
   1   4   6     4753.46     4647.04    107.65 o 
   2   4   6     5937.11     5705.93    131.57 o 
   3   4   6      227.23      232.69     16.12 o 
   4   4   6    21964.72    21403.06    518.12 o 
   5   4   6       57.49       18.46     16.79 o 
   6   4   6     2074.52     2020.05     67.33 o 
   7   4   6      951.90     1005.55     54.42 o 
   8   4   6     5056.07     5711.07    252.61 o 
 -10   5   6        2.48      -36.89     46.94 o 
  -9   5   6      469.44      522.04     34.85 o 
  -8   5   6       64.33      100.63     20.04 o 
  -7   5   6     2748.80     2600.69     68.31 o 
  -6   5   6       66.66       74.50     13.94 o 
  -5   5   6     5313.50     5316.10    122.84 o 
  -4   5   6      577.68      529.43     22.80 o 
  -3   5   6     3264.01     3268.78     72.25 o 
  -2   5   6    14518.70    14250.12    311.94 o 
  -1   5   6     1307.21     1294.51     33.10 o 
   0   5   6     8939.00     8769.94    181.90 o 
   1   5   6     2359.30     2322.46     63.38 o 
   2   5   6      162.08      120.45     13.35 o 
   3   5   6       80.63       62.02     13.24 o 
   4   5   6      757.83      767.55     39.87 o 
   5   5   6     1708.64     1535.51     53.92 o 
   6   5   6       99.96      129.41     24.13 o 
   7   5   6      901.87     1051.55     56.80 o 
   8   5   6      147.74      155.62     66.86 o 
  -9   6   6     4312.63     4405.79    135.78 o 
  -8   6   6     8335.37     8267.48    234.53 o 
  -7   6   6     9343.73     8728.01    219.28 o 
  -6   6   6       63.99       96.24     17.47 o 
  -5   6   6     9486.78     9191.81    205.53 o 
  -4   6   6      955.21     1011.82     32.34 o 
  -3   6   6    29217.66    28513.25    618.61 o 
  -2   6   6     7826.47     7850.01    175.23 o 
  -1   6   6     6511.09     6748.39    139.17 o 
   0   6   6    17609.37    18092.80    397.10 o 
   1   6   6    27406.13    28376.37    690.59 o 
   2   6   6     5774.24     5647.81    131.67 o 
   3   6   6     8873.26     8474.61    193.81 o 
   4   6   6      177.28      162.61     17.60 o 
   5   6   6     5212.28     5058.82    148.86 o 
   6   6   6     2999.17     2970.49     90.58 o 
   7   6   6     4125.82     4299.79    137.77 o 
  -9   7   6      856.37      888.33     48.03 o 
  -8   7   6      745.63      767.09     42.08 o 
  -7   7   6     2989.76     2921.49     98.91 o 
  -6   7   6     1843.29     1777.10     55.83 o 
  -5   7   6      208.91      217.06     16.66 o 
  -4   7   6      302.55      320.26     19.22 o 
  -3   7   6      460.43      428.40     20.14 o 
  -2   7   6      386.89      404.99     19.77 o 
  -1   7   6      799.88      798.14     30.62 o 
   0   7   6       15.69       37.62     12.16 o 
   1   7   6      128.27      110.07     13.61 o 
   2   7   6        3.59       -2.01     11.93 o 
   3   7   6     5278.44     5213.59    124.18 o 
   4   7   6      559.87      564.69     32.22 o 
   5   7   6     1958.00     1866.27     68.62 o 
   6   7   6     1040.23      962.19     69.94 o 
   7   7   6      258.17      257.53     42.52 o 
  -9   8   6     1885.99     1854.27    131.48 o 
  -8   8   6     1064.98     1137.31     55.98 o 
  -7   8   6     3116.83     2998.06     86.24 o 
  -6   8   6    11924.01    11039.44    273.17 o 
  -5   8   6     2980.95     2796.93     78.76 o 
  -4   8   6     8570.17     8308.38    187.12 o 
  -3   8   6      495.27      483.28     23.01 o 
  -2   8   6     8036.38     8098.57    200.78 o 
  -1   8   6    23619.79    24452.07    586.65 o 
   0   8   6     6653.80     6909.76    172.34 o 
   1   8   6     2993.62     3036.42     83.36 o 
   2   8   6     5318.40     5229.86    135.46 o 
   3   8   6     3541.58     3472.63     88.24 o 
   4   8   6     9846.58     9564.39    220.38 o 
   5   8   6      995.41     1025.79     34.84 o 
   6   8   6     1074.77     1096.43     64.11 o 
  -8   9   6        0.13        5.61     23.36 o 
  -7   9   6      520.33      496.18     34.61 o 
  -6   9   6      448.57      428.98     26.63 o 
  -5   9   6      277.76      249.78     21.19 o 
  -4   9   6      348.59      345.13     19.90 o 
  -3   9   6      306.47      370.10     35.14 o 
  -2   9   6     4481.96     4418.61    114.38 o 
  -1   9   6        0.32       18.85     13.32 o 
   0   9   6     1074.97     1107.88     44.81 o 
   1   9   6      140.34      183.59     18.81 o 
   2   9   6      417.04      428.99     25.99 o 
   3   9   6      184.30      191.76     21.80 o 
   4   9   6        0.27       -1.49     17.15 o 
   5   9   6      756.61      748.79     32.75 o 
   6   9   6        5.24      -14.70     29.32 o 
  -7  10   6     1416.04     1295.72     56.84 o 
  -6  10   6     1327.71     1214.19     46.25 o 
  -5  10   6     5648.35     5367.43    159.21 o 
  -4  10   6     4955.19     4839.19    166.01 o 
  -3  10   6     6327.28     6099.71    176.87 o 
  -2  10   6     4022.10     4142.76    109.07 o 
  -1  10   6      897.13     1091.51     42.68 o 
   0  10   6     5931.79     6036.29    173.43 o 
   1  10   6     3504.02     3367.24    105.12 o 
   2  10   6     5306.10     5340.08    154.91 o 
   3  10   6     3835.96     3953.69    120.59 o 
   4  10   6      711.06      671.17     39.79 o 
   5  10   6     1630.01     1630.61     67.03 o 
  -6  11   6       20.69        4.27     25.45 o 
  -5  11   6       15.15       22.21     17.81 o 
  -4  11   6      556.69      522.51     33.21 o 
  -3  11   6       25.12        7.88     17.94 o 
  -2  11   6       40.26       31.38     17.89 o 
  -1  11   6       19.28       20.60     17.58 o 
   0  11   6        5.60       10.48     19.10 o 
   1  11   6        8.68       13.47     19.98 o 
   2  11   6      639.17      625.85     39.32 o 
   3  11   6      377.90      362.66     29.74 o 
   4  11   6      122.53      156.30     26.15 o 
  -5  12   6     3493.41     3513.99    113.13 o 
  -4  12   6     2347.75     2271.28     79.66 o 
  -3  12   6     2031.31     1959.48     70.61 o 
  -2  12   6     1258.82     1332.82     54.66 o 
  -1  12   6     5207.03     5428.52    186.64 o 
   0  12   6      622.22      662.78     48.75 o 
   1  12   6     1920.62     1979.92     72.79 o 
   2  12   6     1099.73     1217.26     61.84 o 
   3  12   6     2789.07     2929.98    113.61 o 
  -3  13   6      325.58      321.54     29.39 o 
  -2  13   6       71.97       59.06     25.45 o 
  -1  13   6        9.58       23.71     25.42 o 
   0  13   6      112.09       88.11     29.99 o 
   1  13   6      226.37      192.44     50.79 o 
  -9   0   7     6420.03     7876.27    574.40 o 
  -7   0   7    55845.96    61725.84   2618.17 o 
  -5   0   7     2942.84     2869.52     85.13 o 
  -3   0   7    32733.04    33071.62    878.33 o 
  -1   0   7    20623.15    20697.90    552.02 o 
   1   0   7    93413.01    94720.33   2510.46 o 
   3   0   7    25347.78    22264.12    768.17 o 
   5   0   7      566.98      549.65     91.92 o 
   7   0   7     9984.97    10056.55    641.91 o 
 -10   1   7       26.54       11.11     26.67 o 
  -9   1   7     1057.02     1080.84     58.24 o 
  -8   1   7      463.59      453.98     31.91 o 
  -7   1   7      218.57      194.35     23.80 o 
  -6   1   7    13652.06    13962.81    307.13 o 
  -5   1   7     6895.99     6741.59    152.40 o 
  -4   1   7     1636.99     1722.95     38.43 o 
  -3   1   7     3013.60     3096.03     63.07 o 
  -2   1   7      255.68      259.15     11.14 o 
  -1   1   7    20666.87    20293.01    382.34 o 
   0   1   7    12409.16    11940.63    226.71 o 
   1   1   7     4163.70     4023.90     81.10 o 
   2   1   7      455.41      472.21     19.01 o 
   3   1   7     1699.71     1514.90     44.53 o 
   4   1   7     1845.41     1730.83     57.62 o 
   5   1   7      103.75      107.84     21.85 o 
   6   1   7     4332.17     4206.70    192.35 o 
   7   1   7      950.35     1157.92    131.76 o 
   8   1   7       42.78      119.02     47.68 o 
 -10   2   7     6882.14     7795.24    252.44 o 
  -9   2   7      578.86      646.08     54.67 o 
  -8   2   7     9423.95     9603.96    284.40 o 
  -7   2   7     1654.94     1774.61     57.64 o 
  -6   2   7    39828.11    39367.05    849.96 o 
  -5   2   7      931.14      916.32     31.03 o 
  -4   2   7    12911.75    12587.82    276.59 o 
  -3   2   7     1859.78     1825.23     43.67 o 
  -2   2   7     5009.42     5192.11    108.90 o 
  -1   2   7     3048.55     2975.83     68.47 o 
   0   2   7   121867.12   121762.13   2268.98 o 
   1   2   7     3770.33     3695.07     75.36 o 
   2   2   7    13070.20    12514.57    255.95 o 
   3   2   7      870.81      793.89     34.68 o 
   4   2   7    19095.84    18456.84    449.38 o 
   5   2   7        5.88       -6.51     15.88 o 
   6   2   7     1906.13     1873.54     68.35 o 
   7   2   7        4.47       35.63     31.37 o 
   8   2   7     3018.57     3734.87    179.04 o 
 -10   3   7      387.54      355.45     82.71 o 
  -9   3   7       47.31       11.17     23.46 o 
  -8   3   7      114.00      102.67     21.16 o 
  -7   3   7      356.18      369.74     22.06 o 
  -6   3   7     3638.98     3380.79     89.56 o 
  -5   3   7    14399.45    13611.29    307.67 o 
  -4   3   7     3435.26     3236.25     77.57 o 
  -3   3   7      545.36      554.60     22.19 o 
  -2   3   7     5852.56     5678.61    118.09 o 
  -1   3   7    16148.31    16362.26    329.96 o 
   0   3   7     1399.49     1345.06     45.56 o 
   1   3   7      283.88      346.50     16.56 o 
   2   3   7      647.15      598.37     24.82 o 
   3   3   7       47.10       85.58     21.74 o 
   4   3   7      362.52      308.15     23.60 o 
   5   3   7       48.78      -13.96     17.28 o 
   6   3   7     2584.88     2530.96     79.36 o 
   7   3   7     1400.50     1632.22     81.47 o 
   8   3   7      178.02      441.23    101.57 o 
 -10   4   7       10.41        7.82     38.75 o 
  -9   4   7     3262.34     3172.95    150.85 o 
  -8   4   7     5489.02     5381.34    178.83 o 
  -7   4   7    28346.51    26748.86    666.47 o 
  -6   4   7     4169.11     3972.77     95.68 o 
  -5   4   7     5805.96     5523.12    127.38 o 
  -4   4   7      317.18      306.04     16.68 o 
  -3   4   7    34903.02    34345.20    743.20 o 
  -2   4   7      579.02      647.68     22.09 o 
  -1   4   7    12881.70    12482.67    252.55 o 
   0   4   7     5700.14     5830.51    122.29 o 
   1   4   7    39283.03    39002.46    851.37 o 
   2   4   7    17218.09    16685.50    370.05 o 
   3   4   7    19773.41    19554.04    433.37 o 
   4   4   7      299.60      253.51     22.72 o 
   5   4   7     1246.01     1176.70     47.06 o 
   6   4   7      290.60      303.24     32.16 o 
   7   4   7     7077.28     7681.01    211.52 o 
 -10   5   7       80.20      105.26     51.72 o 
  -9   5   7     2519.99     2580.96    105.29 o 
  -8   5   7       61.40       75.14     19.89 o 
  -7   5   7      540.09      578.13     27.17 o 
  -6   5   7     5002.32     4685.66    111.34 o 
  -5   5   7      447.52      460.25     22.93 o 
  -4   5   7     2371.84     2271.30     58.66 o 
  -3   5   7      619.07      643.90     30.76 o 
  -2   5   7      835.36      817.17     27.94 o 
  -1   5   7       28.42       53.06     11.37 o 
   0   5   7     2452.93     2289.48     58.49 o 
   1   5   7     3000.21     2885.79     72.01 o 
   2   5   7       47.56       28.96     12.95 o 
   3   5   7     7194.98     6966.36    161.85 o 
   4   5   7       63.41       98.90     31.14 o 
   5   5   7      195.12      178.96     22.53 o 
   6   5   7     1577.27     1583.08     59.17 o 
   7   5   7       62.84       75.52     29.80 o 
  -9   6   7     1899.71     1831.63     70.78 o 
  -8   6   7     1875.16     1752.21     59.60 o 
  -7   6   7     3825.98     3706.50    102.34 o 
  -6   6   7    15044.66    14220.21    313.94 o 
  -5   6   7     8234.90     7934.73    179.45 o 
  -4   6   7    17492.54    16887.06    370.54 o 
  -3   6   7     2085.97     2025.49     52.92 o 
  -2   6   7     8276.80     8233.06    184.26 o 
  -1   6   7    10053.37    10032.78    225.17 o 
   0   6   7    28709.58    28965.93    690.33 o 
   1   6   7    14106.94    14169.97    378.69 o 
   2   6   7     4205.83     4117.05     99.80 o 
   3   6   7     1988.31     1968.35     56.25 o 
   4   6   7    11123.51    10946.55    273.55 o 
   5   6   7      683.12      648.89     36.59 o 
   6   6   7     2538.11     2513.75    125.16 o 
   7   6   7      129.69       98.35     44.65 o 
  -9   7   7      210.37      248.18     30.23 o 
  -8   7   7       11.86      -20.38     20.38 o 
  -7   7   7      528.95      507.60     29.64 o 
  -6   7   7       15.55       56.01     16.88 o 
  -5   7   7     1689.25     1600.77     46.52 o 
  -4   7   7     5532.72     5401.08    116.59 o 
  -3   7   7      221.52      263.90     16.97 o 
  -2   7   7     5450.89     5219.93    133.53 o 
  -1   7   7      595.02      597.69     27.78 o 
   0   7   7      125.78      192.44     35.58 o 
   1   7   7      125.70      170.81     37.85 o 
   2   7   7     1060.57     1047.86     40.53 o 
   3   7   7        6.63       11.97     17.57 o 
   4   7   7       10.29        9.56     16.71 o 
   5   7   7      923.22      886.45     48.86 o 
   6   7   7      534.55      549.83     38.95 o 
  -8   8   7     4192.61     4042.24    126.25 o 
  -7   8   7     3146.43     2804.34     82.64 o 
  -6   8   7     4609.80     4362.65    117.21 o 
  -5   8   7     5651.23     5367.71    139.22 o 
  -4   8   7     1472.90     1352.07     41.23 o 
  -3   8   7    18167.22    17619.13    427.73 o 
  -2   8   7     4157.56     4140.09    108.83 o 
  -1   8   7     5270.64     5429.55    138.67 o 
   0   8   7     4686.86     4690.91    136.97 o 
   1   8   7     4355.18     4250.50    112.62 o 
   2   8   7    11518.41    11367.88    282.93 o 
   3   8   7     5997.56     5926.13    185.34 o 
   4   8   7      242.05      242.96     22.60 o 
   5   8   7     2267.38     2144.44     98.65 o 
   6   8   7     1318.42     1225.40     70.61 o 
  -8   9   7      412.07      431.72     58.32 o 
  -7   9   7      233.12      214.19     23.78 o 
  -6   9   7      100.16      101.55     19.34 o 
  -5   9   7      844.76      758.31     34.92 o 
  -4   9   7      470.81      427.38     28.95 o 
  -3   9   7       81.97       69.29     15.79 o 
  -2   9   7        4.83       14.67     14.33 o 
  -1   9   7       14.47       23.82     15.65 o 
   0   9   7        0.20        3.28     16.74 o 
   1   9   7     1010.22     1032.68     45.94 o 
   2   9   7      159.61      138.99     21.06 o 
   3   9   7     2084.02     1983.64     64.81 o 
   4   9   7      409.14      413.52     30.55 o 
   5   9   7       18.09        4.91     27.37 o 
  -7  10   7     1669.60     1533.92     63.53 o 
  -6  10   7     1747.56     1547.69     54.34 o 
  -5  10   7     6077.67     5834.30    172.25 o 
  -4  10   7     6002.33     5758.90    197.78 o 
  -3  10   7     1248.51     1207.06     49.66 o 
  -2  10   7     5394.33     5402.53    139.67 o 
  -1  10   7     7152.02     7286.82    223.01 o 
   0  10   7     2256.08     2351.42     79.09 o 
   1  10   7     3743.32     3824.52    118.22 o 
   2  10   7     1057.99     1069.42     51.51 o 
   3  10   7     2263.74     2203.36     71.23 o 
   4  10   7     2700.69     2827.85    102.43 o 
  -6  11   7        6.27       -0.84     22.26 o 
  -5  11   7       18.79       -1.26     19.78 o 
  -4  11   7      951.78      923.52     46.08 o 
  -3  11   7       45.79       21.48     19.15 o 
  -2  11   7      341.18      286.18     29.52 o 
  -1  11   7      233.47      237.47     24.27 o 
   0  11   7       36.69       56.68     21.12 o 
   1  11   7      191.93      192.86     26.14 o 
   2  11   7      154.47      157.44     27.85 o 
   3  11   7      119.62      119.13     28.53 o 
   4  11   7        1.48       17.01     49.85 o 
  -5  12   7      894.72      898.65     69.01 o 
  -4  12   7     2921.97     2875.87     96.57 o 
  -3  12   7     2884.68     2882.09     95.74 o 
  -2  12   7     4337.11     4327.19    191.22 o 
  -1  12   7     1320.75     1441.71     68.71 o 
   0  12   7     1684.52     1671.36     65.60 o 
   1  12   7      316.14      325.34     38.87 o 
   2  12   7     3403.27     3469.53    114.80 o 
  -1  13   7        1.68       72.45     72.68 o 
   0  13   7       28.25      -24.46     68.72 o 
 -10   0   8     3062.50     3657.51    352.67 o 
  -8   0   8     9791.46    10619.35    672.73 o 
  -6   0   8    34138.39    37522.82   2043.86 o 
  -4   0   8    58603.08    60101.08   1590.92 o 
  -2   0   8      968.99     1030.72     38.13 o 
   0   0   8    64462.20    68034.98   1800.63 o 
   2   0   8    27364.43    26084.64    995.43 o 
   4   0   8    16622.76    16138.02    505.55 o 
   6   0   8     3915.93     3869.44    336.86 o 
 -10   1   8     1739.32     2115.20    113.06 o 
  -9   1   8      116.51      102.01     25.27 o 
  -8   1   8     1811.18     1893.04     69.74 o 
  -7   1   8      225.03      241.45     30.29 o 
  -6   1   8     3219.41     3399.80    104.21 o 
  -5   1   8     1215.54     1208.41     37.38 o 
  -4   1   8      565.10      634.36     22.64 o 
  -3   1   8    20972.55    20862.14    393.87 o 
  -2   1   8      948.20      964.91     26.95 o 
  -1   1   8     9144.90     8975.64    172.77 o 
   0   1   8      315.61      331.14     14.83 o 
   1   1   8     1898.39     1816.55     45.36 o 
   2   1   8     7657.74     6995.63    188.79 o 
   3   1   8      156.14      185.20     17.46 o 
   4   1   8     3228.28     2957.18     98.42 o 
   5   1   8        7.71      -16.87     16.87 o 
   6   1   8     1931.94     1958.83    110.99 o 
   7   1   8       66.51       53.40     43.31 o 
 -10   2   8       15.44       20.79     26.10 o 
  -9   2   8      561.51      618.46     40.60 o 
  -8   2   8       92.82      124.19     23.46 o 
  -7   2   8    41161.91    42460.94   1117.60 o 
  -6   2   8     5731.28     5590.26    130.14 o 
  -5   2   8    20261.03    20018.52    436.09 o 
  -4   2   8      221.74      251.22     14.74 o 
  -3   2   8    23114.39    23357.33    468.64 o 
  -2   2   8      387.37      451.97     18.82 o 
  -1   2   8    12872.56    12517.85    237.46 o 
   0   2   8       62.59      102.68     12.83 o 
   1   2   8    22627.16    22301.41    449.45 o 
   2   2   8     5757.73     5243.78    112.80 o 
   3   2   8    47565.94    46196.14   1249.21 o 
   4   2   8      260.36      257.21     26.68 o 
   5   2   8      783.03      828.77     47.11 o 
   6   2   8        2.99       -1.59     28.07 o 
   7   2   8     4519.79     4849.57    229.70 o 
 -10   3   8     1096.42     1308.36     67.86 o 
  -9   3   8     1108.08     1208.63     70.10 o 
  -8   3   8     1019.32      961.80     47.79 o 
  -7   3   8      148.85      184.49     24.01 o 
  -6   3   8      956.35      956.20     34.67 o 
  -5   3   8      751.83      767.99     35.78 o 
  -4   3   8     9464.54     9077.12    202.58 o 
  -3   3   8     5861.56     5653.57    129.36 o 
  -2   3   8      523.05      511.70     26.55 o 
  -1   3   8     5921.33     5768.66    120.83 o 
   0   3   8     4738.31     4519.27     90.96 o 
   1   3   8     1718.08     1619.85     46.38 o 
   2   3   8     3929.48     3872.10     94.72 o 
   3   3   8      829.74      812.45     47.63 o 
   4   3   8     1328.10     1341.23     50.81 o 
   5   3   8      429.78      354.02     30.96 o 
   6   3   8      760.00      729.49     45.03 o 
   7   3   8       15.98      -26.39     41.69 o 
 -10   4   8     3571.17     3925.89    178.99 o 
  -9   4   8      257.66      197.71     35.88 o 
  -8   4   8     5547.94     5312.04    143.07 o 
  -7   4   8     2281.31     2247.84     61.81 o 
  -6   4   8    14796.56    13931.76    307.85 o 
  -5   4   8    12713.38    11840.30    262.13 o 
  -4   4   8    42288.45    40702.53    878.87 o 
  -3   4   8       83.21      105.00     12.55 o 
  -2   4   8     1568.44     1529.89     48.45 o 
  -1   4   8      549.12      573.64     22.09 o 
   0   4   8    40455.32    40189.64    954.38 o 
   1   4   8    10939.63    10668.69    239.71 o 
   2   4   8    12735.33    12584.47    282.18 o 
   3   4   8     2430.36     2465.32     73.99 o 
   4   4   8     9619.19     9391.88    237.24 o 
   5   4   8     1226.63     1222.91     88.97 o 
   6   4   8     4328.81     4346.96    180.57 o 
   7   4   8       66.75       81.71     32.79 o 
  -9   5   8      259.78      245.60     42.05 o 
  -8   5   8       10.65       -5.83     15.94 o 
  -7   5   8       57.39       88.39     16.79 o 
  -6   5   8     2168.98     2076.00     57.53 o 
  -5   5   8     2172.38     2062.53     55.90 o 
  -4   5   8     4411.30     4219.76    100.30 o 
  -3   5   8     5945.51     5783.63    132.90 o 
  -2   5   8       10.03       19.19     10.88 o 
  -1   5   8     2110.92     1963.11     52.62 o 
   0   5   8     2042.32     2005.60     59.29 o 
   1   5   8     2054.15     2035.05     60.77 o 
   2   5   8     1136.94     1185.37     39.59 o 
   3   5   8        5.48       34.81     16.34 o 
   4   5   8      170.01      178.18     26.33 o 
   5   5   8      162.03      184.19     24.43 o 
   6   5   8     1587.20     1658.76     83.01 o 
   7   5   8      277.68      345.88    101.46 o 
  -9   6   8     1507.67     1470.19     85.14 o 
  -8   6   8     1202.85     1175.89     47.45 o 
  -7   6   8     8955.84     8432.91    192.67 o 
  -6   6   8    11690.24    10955.58    244.97 o 
  -5   6   8     7329.76     6959.65    159.52 o 
  -4   6   8     1423.36     1383.19     41.57 o 
  -3   6   8    18690.17    18219.46    399.46 o 
  -2   6   8     2115.72     2017.18     53.45 o 
  -1   6   8    16706.11    16335.77    397.25 o 
   0   6   8      136.99      195.88     18.07 o 
   1   6   8     5108.76     5118.99    132.35 o 
   2   6   8    14002.95    13697.84    333.54 o 
   3   6   8    14448.53    14614.74    328.78 o 
   4   6   8     1852.17     1971.19     65.73 o 
   5   6   8     1305.41     1208.44     77.16 o 
   6   6   8       86.16      141.23     31.64 o 
  -9   7   8      622.52      666.28     46.40 o 
  -8   7   8      110.89      106.39     21.79 o 
  -7   7   8      966.65      910.58     40.88 o 
  -6   7   8      450.88      417.35     25.81 o 
  -5   7   8     2234.92     1994.52     51.05 o 
  -4   7   8      875.18      896.96     34.85 o 
  -3   7   8       22.69       25.95     12.73 o 
  -2   7   8      236.65      313.43     36.79 o 
  -1   7   8      425.96      442.18     27.89 o 
   0   7   8      729.57      731.57     35.99 o 
   1   7   8     3763.52     3627.64     98.50 o 
   2   7   8      170.84      196.58     21.29 o 
   3   7   8      845.53      831.48     39.19 o 
   4   7   8      159.52      132.99     23.46 o 
   5   7   8      615.55      661.32     39.92 o 
   6   7   8      197.83      246.88     31.28 o 
  -8   8   8     1865.62     1771.93     63.79 o 
  -7   8   8     1292.06     1149.76     46.50 o 
  -6   8   8     2092.23     1916.55     68.94 o 
  -5   8   8    11153.19    10588.19    237.77 o 
  -4   8   8    10317.23     9815.29    244.34 o 
  -3   8   8     1177.51     1146.82     41.81 o 
  -2   8   8     8211.53     7971.09    200.35 o 
  -1   8   8     1793.51     1753.47     62.42 o 
   0   8   8     9711.86     9691.80    269.50 o 
   1   8   8     7108.29     7147.04    181.04 o 
   2   8   8     2439.23     2583.80     77.28 o 
   3   8   8     2558.65     2488.58     76.43 o 
   4   8   8     2451.59     2318.79     84.26 o 
   5   8   8     2017.23     1993.51    145.88 o 
  -8   9   8       21.15       11.28     25.20 o 
  -7   9   8      212.72      256.00     25.19 o 
  -6   9   8      469.50      487.00     30.06 o 
  -5   9   8      238.83      242.15     25.25 o 
  -4   9   8     2447.84     2278.04     68.52 o 
  -3   9   8        2.31        7.07     15.10 o 
  -2   9   8      189.70      256.98     24.28 o 
  -1   9   8       69.36      108.02     20.90 o 
   0   9   8     2014.00     2011.12     70.52 o 
   1   9   8      165.91      147.38     23.54 o 
   2   9   8      468.87      481.17     30.29 o 
   3   9   8       70.53       89.56     22.79 o 
   4   9   8       26.70       -2.25     22.98 o 
   5   9   8      356.50      318.95     71.29 o 
  -7  10   8     1281.98     1283.56     79.35 o 
  -6  10   8     3984.53     3743.85    119.40 o 
  -5  10   8      934.30      918.69     46.04 o 
  -4  10   8     2573.89     2408.15     82.19 o 
  -3  10   8     5867.74     5781.90    168.26 o 
  -2  10   8     5142.26     5207.23    151.50 o 
  -1  10   8     5485.61     5794.16    169.09 o 
   0  10   8     1650.11     1666.46     63.33 o 
   1  10   8     1372.83     1502.81     75.96 o 
   2  10   8     5086.82     5122.44    155.42 o 
   3  10   8     1303.93     1398.94     57.27 o 
   4  10   8     1215.89     1295.04     64.82 o 
  -6  11   8       11.52       24.46     42.86 o 
  -5  11   8      277.89      250.80     28.45 o 
  -4  11   8       25.72        6.72     20.15 o 
  -3  11   8       37.57       72.89     21.90 o 
  -2  11   8        1.23       28.24     19.88 o 
  -1  11   8       92.29      126.21     23.60 o 
   0  11   8       11.55       21.69     21.63 o 
   1  11   8      309.61      305.71     31.46 o 
   2  11   8       12.48      -14.09     25.21 o 
   3  11   8       41.29      -22.03     40.51 o 
  -4  12   8     1003.10      916.59     72.28 o 
  -3  12   8     2743.76     2706.54    105.75 o 
  -2  12   8     2110.01     2162.78     90.38 o 
  -1  12   8     2588.29     2563.63    106.56 o 
   0  12   8     1429.31     1463.23     62.44 o 
   1  12   8     3163.39     3445.10    133.56 o 
  -9   0   9      347.21      372.80     50.21 o 
  -7   0   9    15168.38    17172.98   1174.98 o 
  -5   0   9    48995.89    51139.67   2157.14 o 
  -3   0   9    23347.09    23422.78    624.35 o 
  -1   0   9    22606.67    21980.64    588.11 o 
   1   0   9     1956.39     2082.29    114.39 o 
   3   0   9    43141.12    41390.86   1659.45 o 
   5   0   9     4923.62     5053.58    227.25 o 
   7   0   9     1629.11     1933.67    139.74 o 
 -10   1   9     4210.84     5158.67    317.56 o 
  -9   1   9      476.28      488.45     35.55 o 
  -8   1   9      299.80      319.38     29.08 o 
  -7   1   9      277.65      276.28     32.15 o 
  -6   1   9      936.56      871.13     43.03 o 
  -5   1   9     3323.80     3400.18     91.49 o 
  -4   1   9     3226.88     3366.80     81.80 o 
  -3   1   9    12847.07    13115.26    266.40 o 
  -2   1   9     2819.45     2679.67     57.09 o 
  -1   1   9      230.70      264.04     13.34 o 
   0   1   9      346.49      394.36     17.27 o 
   1   1   9     1818.96     1777.68     45.91 o 
   2   1   9    12088.17    11587.13    387.81 o 
   3   1   9       27.14       34.52     19.65 o 
   4   1   9      150.70      166.49     22.78 o 
   5   1   9     1245.66     1279.96     63.64 o 
   6   1   9       92.11       75.13     76.33 o 
   7   1   9      212.13      275.41     67.86 o 
 -10   2   9     1976.45     2296.84    128.52 o 
  -9   2   9        3.10      -22.79     22.79 o 
  -8   2   9     7888.77     8280.35    287.81 o 
  -7   2   9       76.27       80.06     21.68 o 
  -6   2   9     8546.10     8850.67    244.28 o 
  -5   2   9     3330.17     3365.57     82.50 o 
  -4   2   9    82266.95    84194.59   1813.73 o 
  -3   2   9     3355.01     3263.90     79.19 o 
  -2   2   9     4409.40     4179.85     90.71 o 
  -1   2   9     1234.61     1223.65     31.77 o 
   0   2   9    13007.82    13029.53    265.59 o 
   1   2   9      426.20      397.16     20.70 o 
   2   2   9    23025.50    22073.80    540.65 o 
   3   2   9      917.23      856.07     58.78 o 
   4   2   9     8319.03     8305.85    233.94 o 
   5   2   9      916.15      891.87     44.71 o 
   6   2   9     7409.79     7813.11    364.11 o 
   7   2   9       13.02      -34.05     91.78 o 
 -10   3   9     1320.74     1524.60     67.57 o 
  -9   3   9      959.53     1076.78     72.93 o 
  -8   3   9       20.68        7.63     21.07 o 
  -7   3   9      160.20      146.28     24.27 o 
  -6   3   9      628.04      551.03     26.60 o 
  -5   3   9      977.03      998.36     34.63 o 
  -4   3   9      114.13      132.69     17.20 o 
  -3   3   9    12113.52    12037.59    266.27 o 
  -2   3   9     1347.32     1319.06     36.43 o 
  -1   3   9      747.12      770.69     26.93 o 
   0   3   9     3010.09     2926.33     67.52 o 
   1   3   9     5010.30     4784.95    114.33 o 
   2   3   9     4225.80     4051.10    110.20 o 
   3   3   9      780.00      822.92     39.48 o 
   4   3   9      328.73      342.99     38.26 o 
   5   3   9      274.75      291.49     34.34 o 
   6   3   9      347.90      356.27     50.04 o 
 -10   4   9      127.82       34.48     93.42 o 
  -9   4   9      981.37     1005.28     80.98 o 
  -8   4   9      251.46      200.36     27.00 o 
  -7   4   9    10970.94    10713.59    240.43 o 
  -6   4   9     7182.97     6773.06    156.01 o 
  -5   4   9    20710.27    20046.97    438.43 o 
  -4   4   9     5861.89     5578.25    129.46 o 
  -3   4   9    16204.70    15800.28    346.87 o 
  -2   4   9     2019.24     1897.71     51.22 o 
  -1   4   9    24453.14    24064.42    482.43 o 
   0   4   9      941.17      894.49     36.58 o 
   1   4   9     2736.01     2645.11     69.18 o 
   2   4   9     2955.42     2936.47     76.51 o 
   3   4   9    23771.93    23882.03    577.88 o 
   4   4   9     4427.05     4395.16    151.15 o 
   5   4   9     2724.95     2840.32    133.57 o 
   6   4   9       16.43       53.39     26.59 o 
  -9   5   9       37.03       -6.24     31.78 o 
  -8   5   9      104.37       92.68     21.38 o 
  -7   5   9     4229.36     3998.01    113.75 o 
  -6   5   9      162.92      174.56     29.31 o 
  -5   5   9     1019.71      970.31     34.71 o 
  -4   5   9     1072.05     1039.57     35.36 o 
  -3   5   9       42.99       42.95     12.39 o 
  -2   5   9     2478.13     2429.49     62.86 o 
  -1   5   9     1613.08     1497.19     54.04 o 
   0   5   9       70.65       34.42     15.63 o 
   1   5   9      236.54      184.25     19.42 o 
   2   5   9     3066.36     3134.42     88.48 o 
   3   5   9      407.50      449.26     29.58 o 
   4   5   9      178.61      189.43     24.59 o 
   5   5   9     1598.86     1675.80     64.90 o 
   6   5   9       20.56       22.03     25.95 o 
  -9   6   9      296.86      262.86     34.08 o 
  -8   6   9     5195.95     4757.39    159.11 o 
  -7   6   9      322.96      336.31     22.93 o 
  -6   6   9     2958.21     2848.79     74.37 o 
  -5   6   9    11114.43    10492.93    235.53 o 
  -4   6   9    19785.69    18926.09    415.62 o 
  -3   6   9     8076.88     7557.42    171.96 o 
  -2   6   9     7640.71     7468.20    188.76 o 
  -1   6   9      470.08      476.39     29.35 o 
   0   6   9    12726.26    12556.00    306.84 o 
   1   6   9     4262.03     4106.75    110.05 o 
   2   6   9     9000.46     9104.05    227.81 o 
   3   6   9     2117.99     2148.76     77.22 o 
   4   6   9     2149.14     2159.47    113.55 o 
   5   6   9     2519.78     2630.00     91.53 o 
   6   6   9     3583.82     3398.93    137.28 o 
  -9   7   9      980.48     1029.80    115.82 o 
  -8   7   9        4.69        3.36     19.71 o 
  -7   7   9      112.08       81.25     20.44 o 
  -6   7   9     1867.67     1885.22     55.24 o 
  -5   7   9       46.03       38.55     14.41 o 
  -4   7   9       85.97      124.09     15.73 o 
  -3   7   9      739.25      715.06     32.67 o 
  -2   7   9     5284.19     5120.55    134.86 o 
  -1   7   9       64.19       77.30     18.57 o 
   0   7   9     1866.92     1768.19     63.83 o 
   1   7   9      704.76      732.85     44.38 o 
   2   7   9      116.61      117.11     21.23 o 
   3   7   9      265.80      262.82     26.47 o 
   4   7   9      152.39      147.24     29.17 o 
   5   7   9      143.91      168.74     33.61 o 
  -8   8   9      100.51      103.96     23.48 o 
  -7   8   9     3473.92     3274.05     95.09 o 
  -6   8   9     5946.31     5525.10    145.94 o 
  -5   8   9     2764.36     2626.71     69.75 o 
  -4   8   9     4073.42     3858.31    105.14 o 
  -3   8   9     4790.34     4451.35    118.99 o 
  -2   8   9     5250.90     5022.41    131.75 o 
  -1   8   9    12858.56    12668.98    348.90 o 
   0   8   9      614.19      611.73     36.36 o 
   1   8   9     3421.28     3389.28    107.29 o 
   2   8   9     3126.50     2997.61     87.74 o 
   3   8   9     3176.08     3238.02     95.51 o 
   4   8   9     3265.91     3475.49    132.82 o 
   5   8   9     1206.92     1204.53     95.31 o 
  -7   9   9      829.82      765.68     40.24 o 
  -6   9   9      227.84      234.68     24.11 o 
  -5   9   9       82.33       93.89     22.16 o 
  -4   9   9       38.12       48.71     18.98 o 
  -3   9   9       86.69       89.75     18.09 o 
  -2   9   9       27.88       29.07     17.18 o 
  -1   9   9     1171.36     1114.78     49.07 o 
   0   9   9      149.57      163.17     23.79 o 
   1   9   9      370.24      320.61     29.97 o 
   2   9   9        8.77      -23.02     23.02 o 
   3   9   9      294.51      350.85     30.36 o 
   4   9   9      306.98      326.46     46.20 o 
  -6  10   9      739.01      675.18     42.09 o 
  -5  10   9     3010.05     2861.52     96.50 o 
  -4  10   9     1628.37     1523.10     61.30 o 
  -3  10   9     5351.09     5134.72    153.26 o 
  -2  10   9     3698.14     3685.97    102.91 o 
  -1  10   9     1428.82     1409.88     58.14 o 
   0  10   9     4231.58     4307.89    132.60 o 
   1  10   9     4059.87     4208.90    131.58 o 
   2  10   9     1723.64     1952.02     98.32 o 
   3  10   9     1091.53     1098.01     57.38 o 
  -5  11   9      261.69      284.53     35.97 o 
  -4  11   9       30.67       11.77     21.85 o 
  -3  11   9      104.03      124.85     28.05 o 
  -2  11   9      691.09      709.62     37.99 o 
  -1  11   9        0.25       12.23     22.35 o 
   0  11   9      144.42      126.36     27.33 o 
   1  11   9       12.16      -16.85     24.92 o 
   2  11   9        1.20      -63.01     63.01 o 
  -1  12   9     2023.28     2276.55    117.91 o 
   0  12   9     1936.50     2032.65    141.28 o 
 -10   0  10     2191.43     2650.10    423.65 o 
  -8   0  10     9241.88    10406.17    867.16 o 
  -6   0  10     1556.88     1582.56    138.25 o 
  -4   0  10    62884.20    67211.07   2027.91 o 
  -2   0  10    33919.39    33839.05    900.55 o 
   0   0  10     3064.64     3122.98     94.85 o 
   2   0  10    16834.06    16794.69    770.18 o 
   4   0  10     4615.09     4839.77    347.74 o 
   6   0  10     8218.26     9326.59    395.38 o 
 -10   1  10     1617.35     2016.28    161.09 o 
  -9   1  10     1678.01     1959.42     98.05 o 
  -8   1  10     1149.28     1221.45     59.74 o 
  -7   1  10     1285.20     1348.60     56.19 o 
  -6   1  10      907.51      886.61     45.30 o 
  -5   1  10     5674.93     5831.14    166.15 o 
  -4   1  10      322.64      342.24     23.12 o 
  -3   1  10      315.73      340.27     18.32 o 
  -2   1  10      231.52      252.98     16.77 o 
  -1   1  10     9104.85     9071.80    176.29 o 
   0   1  10     4449.04     4503.73     98.84 o 
   1   1  10     2160.98     2222.66     60.34 o 
   2   1  10     3251.55     3224.74    130.33 o 
   3   1  10      361.25      353.16     27.00 o 
   4   1  10      703.06      845.06     51.23 o 
   5   1  10     1763.10     2030.89     85.75 o 
   6   1  10       31.41       56.24     42.53 o 
 -10   2  10      445.92      539.89     51.35 o 
  -9   2  10     3395.85     3775.95    216.15 o 
  -8   2  10      358.70      397.45     33.36 o 
  -7   2  10     2256.71     2497.78    117.68 o 
  -6   2  10      173.19      229.06     24.94 o 
  -5   2  10    32822.86    33692.73    795.30 o 
  -4   2  10     3826.24     4046.79     97.26 o 
  -3   2  10    20538.50    20844.39    454.87 o 
  -2   2  10     1283.91     1296.00     36.79 o 
  -1   2  10    37715.38    37407.47    748.15 o 
   0   2  10       18.40        9.13     11.43 o 
   1   2  10      963.04      937.97     38.32 o 
   2   2  10      100.08      142.57     19.70 o 
   3   2  10    12903.10    12671.28    397.28 o 
   4   2  10     1420.43     1293.75     69.26 o 
   5   2  10     8531.77     9199.13    272.10 o 
   6   2  10       58.38       99.43     59.95 o 
 -10   3  10     2610.87     3199.62    348.28 o 
  -9   3  10      118.42      111.37     27.45 o 
  -8   3  10     2508.23     2591.83     96.00 o 
  -7   3  10     2840.02     2844.45     93.46 o 
  -6   3  10     1882.82     1786.05     57.48 o 
  -5   3  10      804.01      804.05     30.81 o 
  -4   3  10       49.16       79.31     14.65 o 
  -3   3  10      355.58      355.11     20.59 o 
  -2   3  10     1225.55     1191.09     37.83 o 
  -1   3  10       50.27       95.67     18.79 o 
   0   3  10     3242.00     3190.05     88.59 o 
   1   3  10     1885.14     1827.14     53.04 o 
   2   3  10     2809.57     2715.62     98.09 o 
   3   3  10      714.02      632.52     48.18 o 
   4   3  10     1694.79     1802.32    116.45 o 
   5   3  10     1446.47     1536.44     72.48 o 
   6   3  10        4.91       32.25     59.18 o 
  -9   4  10      134.58      125.41     28.34 o 
  -8   4  10     7745.64     7714.07    219.17 o 
  -7   4  10       18.50        4.27     20.84 o 
  -6   4  10     2641.67     2539.01     67.46 o 
  -5   4  10     1289.37     1299.99     41.34 o 
  -4   4  10    27355.79    26752.25    583.04 o 
  -3   4  10    17584.78    17353.90    381.05 o 
  -2   4  10    21780.04    21840.76    476.97 o 
  -1   4  10       27.15       29.35     15.93 o 
   0   4  10     4526.35     4383.96    116.32 o 
   1   4  10      177.31      181.42     34.49 o 
   2   4  10    14555.97    14402.69    450.58 o 
   3   4  10      509.27      440.65     55.10 o 
   4   4  10     2416.37     2512.84    139.43 o 
   5   4  10     1595.16     1621.35    111.81 o 
   6   4  10     4975.59     4608.81    345.17 o 
  -9   5  10     1694.31     1668.99     69.71 o 
  -8   5  10        2.85        9.00     23.03 o 
  -7   5  10      707.16      665.85     31.62 o 
  -6   5  10      198.23      188.78     17.68 o 
  -5   5  10     1243.02     1242.72     40.66 o 
  -4   5  10     3208.52     3070.45     77.80 o 
  -3   5  10      378.97      413.86     25.28 o 
  -2   5  10     5493.32     5281.02    137.31 o 
  -1   5  10     1890.20     1901.16     65.75 o 
   0   5  10      134.20       99.26     25.60 o 
   1   5  10      339.98      317.93     35.36 o 
   2   5  10      104.21      155.97     24.73 o 
   3   5  10      987.99     1009.04     94.52 o 
   4   5  10        1.33        7.54     22.23 o 
   5   5  10      430.27      576.78     57.74 o 
  -9   6  10     3397.30     2962.99    218.57 o 
  -8   6  10       67.65       86.45     19.03 o 
  -7   6  10     3774.97     3635.40     96.71 o 
  -6   6  10     1536.09     1497.98     55.08 o 
  -5   6  10    10345.37     9765.62    220.84 o 
  -4   6  10     5851.56     5510.06    129.41 o 
  -3   6  10     4776.75     4474.28    119.92 o 
  -2   6  10     8655.88     8184.43    206.48 o 
  -1   6  10    17690.96    17931.93    486.85 o 
   0   6  10      468.54      391.48     28.20 o 
   1   6  10     4102.42     4012.93    109.50 o 
   2   6  10       48.17       39.66     19.19 o 
   3   6  10     5360.00     5399.81    228.63 o 
   4   6  10     4198.67     4230.57    134.99 o 
   5   6  10     2892.33     3306.62    170.13 o 
  -8   7  10      695.19      648.20     37.62 o 
  -7   7  10     1007.56     1002.68     35.78 o 
  -6   7  10      219.88      220.25     19.98 o 
  -5   7  10      314.88      288.67     23.36 o 
  -4   7  10       25.31       14.83     15.34 o 
  -3   7  10        5.49       20.16     15.72 o 
  -2   7  10      312.05      298.35     25.62 o 
  -1   7  10      998.44      917.97     44.94 o 
   0   7  10        0.48       -3.87     24.60 o 
   1   7  10      659.27      666.82     39.66 o 
   2   7  10      269.14      268.51     26.43 o 
   3   7  10     1516.33     1465.66     64.37 o 
   4   7  10      521.81      588.87     43.19 o 
   5   7  10      537.43      394.93    119.06 o 
  -8   8  10     4854.19     4668.04    142.47 o 
  -7   8  10      668.23      660.84     35.94 o 
  -6   8  10     2452.98     2361.65     66.07 o 
  -5   8  10     1460.82     1332.38     48.87 o 
  -4   8  10     3556.40     3311.64     93.71 o 
  -3   8  10    11253.05    10780.67    269.26 o 
  -2   8  10     4908.78     4824.02    143.83 o 
  -1   8  10     1112.50     1101.86     48.66 o 
   0   8  10     4747.39     4560.52    137.76 o 
   1   8  10     1885.02     1718.73     66.56 o 
   2   8  10     5948.01     6144.81    162.42 o 
   3   8  10     1230.98     1284.30     61.47 o 
   4   8  10      737.79      784.04    130.49 o 
  -7   9  10      331.21      330.18     29.99 o 
  -6   9  10      134.61      125.48     24.35 o 
  -5   9  10      319.87      310.33     25.68 o 
  -4   9  10      871.53      856.02     39.31 o 
  -3   9  10        0.60       12.76     18.90 o 
  -2   9  10     2208.18     2027.11    108.64 o 
  -1   9  10       16.24        9.96     20.59 o 
   0   9  10        0.61       -5.74     21.07 o 
   1   9  10       39.51       37.90     24.68 o 
   2   9  10        0.33      -21.48     23.80 o 
   3   9  10      282.55      220.27     38.75 o 
  -6  10  10     2283.82     2212.91     98.70 o 
  -5  10  10     1654.86     1608.77     65.77 o 
  -4  10  10     2286.84     2147.15     68.98 o 
  -3  10  10      655.88      659.81     38.51 o 
  -2  10  10     3620.19     3526.07    112.71 o 
  -1  10  10     3267.02     3098.34    113.94 o 
   0  10  10     2702.64     2744.66     94.34 o 
   1  10  10     2898.18     3033.82    103.60 o 
   2  10  10      934.93      948.48     54.31 o 
  -3  11  10        7.73       10.64     21.23 o 
  -2  11  10        1.15        1.64     22.63 o 
  -1  11  10      116.83       98.61     26.93 o 
   0  11  10      197.70      201.62     30.64 o 
  -9   0  11    12522.00    14467.79   1208.82 o 
  -7   0  11      558.40      569.06     76.78 o 
  -5   0  11    17140.69    18299.71    693.57 o 
  -3   0  11    17141.17    18064.46    741.57 o 
  -1   0  11    43778.69    44459.49   1183.32 o 
   1   0  11     6177.64     6701.38    236.56 o 
   3   0  11     1597.18     1634.41    100.11 o 
   5   0  11     9585.28    10741.38    791.87 o 
 -10   1  11      367.86      622.99    115.56 o 
  -9   1  11      228.37      334.87     34.54 o 
  -8   1  11     6051.74     6648.08    233.24 o 
  -7   1  11     2781.38     2966.63    101.24 o 
  -6   1  11       60.78       92.78     21.25 o 
  -5   1  11      155.87      199.04     23.70 o 
  -4   1  11      621.37      580.22     30.69 o 
  -3   1  11     2635.11     2740.85     94.47 o 
  -2   1  11      932.57      958.80     32.68 o 
  -1   1  11     3684.62     3592.48     81.47 o 
   0   1  11     2894.02     2941.39     75.03 o 
   1   1  11      755.99      815.72     34.66 o 
   2   1  11       59.91       59.78     20.02 o 
   3   1  11       30.49      -21.56     21.56 o 
   4   1  11     2952.74     3261.09    115.16 o 
   5   1  11     1078.68     1270.68     68.84 o 
  -9   2  11      336.63      454.84     46.84 o 
  -8   2  11    10532.30    11934.95    531.47 o 
  -7   2  11       17.87        4.92     21.22 o 
  -6   2  11     2432.65     2556.07     84.84 o 
  -5   2  11      480.63      500.64     28.46 o 
  -4   2  11    11018.47    11969.25    289.56 o 
  -3   2  11     4636.41     4717.45    111.14 o 
  -2   2  11    51819.90    52405.39   1045.19 o 
  -1   2  11     1387.68     1407.37     44.04 o 
   0   2  11     4624.36     4748.40    112.73 o 
   1   2  11        6.20       -5.91     20.75 o 
   2   2  11    10819.32    10984.70    360.45 o 
   3   2  11       11.87      -19.78     19.78 o 
   4   2  11     2123.90     2191.54     87.33 o 
   5   2  11      173.88      294.65     39.67 o 
  -9   3  11     1302.79     1457.46     92.18 o 
  -8   3  11     1020.48     1101.70     53.90 o 
  -7   3  11     4481.22     4532.65    137.19 o 
  -6   3  11      316.99      313.09     27.83 o 
  -5   3  11      582.90      657.40     34.08 o 
  -4   3  11     1728.10     1725.49     50.06 o 
  -3   3  11     3691.65     3637.34     88.94 o 
  -2   3  11      919.48      909.52     33.86 o 
  -1   3  11     3088.73     3194.55     80.47 o 
   0   3  11        8.27       30.28     17.26 o 
   1   3  11       90.22       57.02     21.69 o 
   2   3  11        6.55      -18.30     24.11 o 
   3   3  11      291.56      265.91     36.08 o 
   4   3  11     1279.82     1388.62    113.57 o 
   5   3  11     1165.47     1442.31     73.52 o 
  -9   4  11     7286.95     7461.88    215.90 o 
  -8   4  11      189.67      234.13     30.12 o 
  -7   4  11     2138.17     2150.56     77.57 o 
  -6   4  11      187.25      151.88     20.58 o 
  -5   4  11    13709.81    13501.73    300.95 o 
  -4   4  11     2072.07     2252.91     70.84 o 
  -3   4  11     8273.66     8193.43    186.25 o 
  -2   4  11     6327.83     6310.71    145.78 o 
  -1   4  11    22596.14    22813.60    614.08 o 
   0   4  11     3163.69     3084.59     87.68 o 
   1   4  11     6693.52     6739.07    193.25 o 
   2   4  11      560.45      522.84     38.67 o 
   3   4  11     2355.38     2304.67    137.33 o 
   4   4  11     1138.87     1047.13     76.82 o 
   5   4  11     5584.04     6098.37    353.40 o 
  -9   5  11      746.86      761.94     67.60 o 
  -8   5  11     2608.23     2540.72     89.83 o 
  -7   5  11       67.09       65.62     20.04 o 
  -6   5  11      426.55      381.19     23.06 o 
  -5   5  11      762.23      718.81     30.78 o 
  -4   5  11      711.46      701.41     37.27 o 
  -3   5  11        9.33       23.63     14.50 o 
  -2   5  11       69.51      110.53     20.12 o 
  -1   5  11      264.36      269.95     25.78 o 
   0   5  11      796.79      761.53     41.18 o 
   1   5  11     3494.70     3641.28    132.56 o 
   2   5  11        8.10       12.81     24.00 o 
   3   5  11      427.46      421.20     77.57 o 
   4   5  11     1308.69     1523.84     89.22 o 
   5   5  11       87.91       52.18     54.98 o 
  -8   6  11     5824.33     5640.83    185.48 o 
  -7   6  11      633.17      599.21     30.18 o 
  -6   6  11     5021.35     4769.15    115.81 o 
  -5   6  11       47.87       67.92     15.76 o 
  -4   6  11     5145.58     4825.20    107.79 o 
  -3   6  11     9770.46     9403.83    236.92 o 
  -2   6  11    12457.85    12506.93    344.57 o 
  -1   6  11     4288.01     4300.58    129.70 o 
   0   6  11     3234.66     3122.15    100.14 o 
   1   6  11      582.65      617.32     34.55 o 
   2   6  11     8042.81     8385.84    266.44 o 
   3   6  11      491.13      501.19     63.60 o 
   4   6  11     1608.05     1751.01    155.74 o 
  -8   7  11      141.27      118.57     36.92 o 
  -7   7  11      918.45      918.11     42.49 o 
  -6   7  11      382.47      361.84     23.68 o 
  -5   7  11       65.32       74.10     16.59 o 
  -4   7  11     3910.41     3630.99    101.44 o 
  -3   7  11       45.29       74.00     23.45 o 
  -2   7  11      423.56      421.94     31.06 o 
  -1   7  11       16.55      -12.13     19.71 o 
   0   7  11      804.06      804.45     43.66 o 
   1   7  11        4.39       -5.28     21.82 o 
   2   7  11        3.20      -25.00     25.00 o 
   3   7  11      514.69      515.89     40.74 o 
   4   7  11       41.31       64.31     58.51 o 
  -7   8  11     2921.84     2760.67    101.24 o 
  -6   8  11      602.28      607.75     35.15 o 
  -5   8  11     6112.76     5674.27    219.17 o 
  -4   8  11     2703.94     2537.67     87.45 o 
  -3   8  11     1792.56     1811.80     67.61 o 
  -2   8  11     3666.75     3469.29    109.79 o 
  -1   8  11     3615.68     3494.64    110.67 o 
   0   8  11     4828.59     4716.81    143.50 o 
   1   8  11     4469.90     4420.82    137.35 o 
   2   8  11      140.55       95.06     33.34 o 
   3   8  11     1637.18     1680.60     86.03 o 
  -6   9  11      398.43      380.92     54.21 o 
  -5   9  11      227.52      213.79     24.45 o 
  -4   9  11       74.76       74.10     21.08 o 
  -3   9  11       89.61       97.32     24.33 o 
  -2   9  11       16.08        0.11     21.53 o 
  -1   9  11       15.31      -13.23     21.62 o 
   0   9  11      111.73      103.32     27.26 o 
   1   9  11     1199.10     1152.32     56.92 o 
   2   9  11      128.38      116.91     30.74 o 
  -5  10  11      504.57      475.85     55.45 o 
  -4  10  11     1587.62     1448.59     59.05 o 
  -3  10  11     3994.78     3809.93    202.62 o 
  -2  10  11     1106.50     1086.21     91.46 o 
  -1  10  11     2154.55     2147.85     79.54 o 
   0  10  11     1297.42     1220.00     58.85 o 
   1  10  11     1678.47     1593.04    135.43 o 
  -2  11  11       35.82       12.81     43.79 o 
  -8   0  12    11918.69    13098.56   1030.01 o 
  -6   0  12     8999.09     9242.16    405.00 o 
  -4   0  12      569.35      708.61    112.31 o 
  -2   0  12    37820.93    39293.32   1501.66 o 
   0   0  12    12714.17    13489.66    423.74 o 
   2   0  12     7904.77     8549.84    899.29 o 
   4   0  12     2213.38     2500.42    139.49 o 
  -9   1  12      134.35      192.10     33.15 o 
  -8   1  12     2417.76     2752.78     95.10 o 
  -7   1  12     3258.69     3420.07    109.43 o 
  -6   1  12      414.05      387.41     30.72 o 
  -5   1  12     2794.13     2767.74     89.49 o 
  -4   1  12        3.58        3.42     17.58 o 
  -3   1  12     8048.48     8105.87    200.01 o 
  -2   1  12      671.30      658.87     30.72 o 
  -1   1  12       95.34      125.83     22.28 o 
   0   1  12      298.55      297.38     23.04 o 
   1   1  12      110.72      131.37     31.80 o 
   2   1  12     1387.01     1399.67     56.07 o 
   3   1  12        4.52       -3.66     25.59 o 
   4   1  12     1695.40     1952.51    112.21 o 
   5   1  12      349.06      388.23     56.34 o 
  -9   2  12    12816.39    14780.80    708.42 o 
  -8   2  12      902.31      997.09     66.84 o 
  -7   2  12     4226.41     4279.91    188.65 o 
  -6   2  12      137.42      111.15     23.60 o 
  -5   2  12     7560.91     7678.70    221.45 o 
  -4   2  12       56.98       67.92     18.29 o 
  -3   2  12     7902.77     7856.89    217.44 o 
  -2   2  12      408.33      431.23     23.25 o 
  -1   2  12    19337.68    19579.35    427.02 o 
   0   2  12     2773.26     2763.30     90.89 o 
   1   2  12    17754.36    18150.04    491.67 o 
   2   2  12       13.25      -24.08     24.08 o 
   3   2  12      488.58      495.93     37.87 o 
   4   2  12       12.17       52.61     41.19 o 
   5   2  12     4433.83     5061.03    331.85 o 
  -9   3  12        4.40        9.54     27.81 o 
  -8   3  12     2727.53     2905.77    101.19 o 
  -7   3  12        3.44      -14.76     22.77 o 
  -6   3  12     2848.12     2748.46     91.63 o 
  -5   3  12     1089.21     1163.54     46.20 o 
  -4   3  12      135.40      162.77     23.66 o 
  -3   3  12      999.67     1038.44     36.73 o 
  -2   3  12     2243.00     2202.25     65.37 o 
  -1   3  12      826.79      819.20     41.64 o 
   0   3  12        9.07       -4.25     20.12 o 
   1   3  12      700.68      714.52     43.15 o 
   2   3  12     1196.76     1269.23     59.41 o 
   3   3  12       63.56       12.76     30.38 o 
   4   3  12      922.96      973.38     98.02 o 
  -9   4  12     1295.44     1423.35    115.37 o 
  -8   4  12     6236.95     6325.28    186.48 o 
  -7   4  12     1637.77     1581.47     65.27 o 
  -6   4  12     9332.79     9186.60    257.17 o 
  -5   4  12      542.82      522.43     40.92 o 
  -4   4  12     1616.78     1567.98     48.14 o 
  -3   4  12      782.37      829.02     33.14 o 
  -2   4  12    22339.53    22581.18    608.16 o 
  -1   4  12     6513.52     6517.97    186.24 o 
   0   4  12     5977.58     6164.25    160.51 o 
   1   4  12      644.46      750.63     44.28 o 
   2   4  12     6260.71     6478.51    190.61 o 
   3   4  12      212.65      165.89     53.94 o 
   4   4  12     2395.18     2521.78    137.52 o 
  -8   5  12      130.12      125.79     29.73 o 
  -7   5  12     2197.96     2105.09     78.75 o 
  -6   5  12     1464.36     1473.59     53.69 o 
  -5   5  12     1004.76     1019.67     38.88 o 
  -4   5  12     1134.90     1078.54     39.02 o 
  -3   5  12     1102.62     1094.65     43.95 o 
  -2   5  12      455.56      506.43     33.32 o 
  -1   5  12      217.83      200.87     24.90 o 
   0   5  12      996.22     1004.60     48.06 o 
   1   5  12      177.27      214.34     28.82 o 
   2   5  12       25.39      -19.14     26.23 o 
   3   5  12       62.93       44.74     28.72 o 
   4   5  12      688.08      729.53     70.20 o 
  -8   6  12     3108.14     3099.06    117.87 o 
  -7   6  12     2963.68     2799.25     84.76 o 
  -6   6  12       71.48       72.16     17.41 o 
  -5   6  12     7387.19     7120.00    166.40 o 
  -4   6  12      558.60      590.55     36.71 o 
  -3   6  12     5822.57     5776.83    167.96 o 
  -2   6  12     2009.77     2027.47     72.17 o 
  -1   6  12     4295.18     4253.87    129.77 o 
   0   6  12     7149.40     7266.01    209.25 o 
   1   6  12     7192.66     7220.46    240.35 o 
   2   6  12      167.79      192.23     31.53 o 
   3   6  12     1151.99     1180.74    107.73 o 
  -7   7  12      987.69      891.04     38.32 o 
  -6   7  12      746.87      713.54     33.78 o 
  -5   7  12       88.87       91.16     24.97 o 
  -4   7  12       71.52       58.17     20.61 o 
  -3   7  12       43.83       77.47     22.04 o 
  -2   7  12      147.09      194.42     25.47 o 
  -1   7  12      716.93      721.77     42.62 o 
   0   7  12        5.49        1.12     22.87 o 
   1   7  12     1377.81     1279.68     58.18 o 
   2   7  12       25.34        7.11     29.21 o 
   3   7  12       62.28      131.62     81.30 o 
  -7   8  12     3182.77     3529.95    228.11 o 
  -6   8  12     4525.40     4235.18    128.92 o 
  -5   8  12      134.04      134.69     22.52 o 
  -4   8  12     3217.73     3082.40    122.15 o 
  -3   8  12     1909.69     1830.68     69.26 o 
  -2   8  12     3922.50     3868.09    121.25 o 
  -1   8  12     4432.35     4419.93    167.06 o 
   0   8  12     1374.09     1361.25     60.08 o 
   1   8  12     1242.16     1203.29     58.20 o 
   2   8  12     2427.35     2354.59    130.72 o 
  -5   9  12      113.07       85.52     22.04 o 
  -4   9  12      119.50      133.05     25.51 o 
  -3   9  12      105.01      107.41     24.97 o 
  -2   9  12      444.93      458.39     36.62 o 
  -1   9  12       33.58       16.15     25.08 o 
   0   9  12      455.23      429.92     37.06 o 
   1   9  12       18.67      -29.82     51.95 o 
  -4  10  12     1995.60     1822.88    133.82 o 
  -3  10  12     1644.35     1590.23    120.75 o 
  -2  10  12     1041.82      788.63     85.99 o 
  -7   0  13    12589.51    13244.55    905.99 o 
  -5   0  13     5760.20     5938.87    242.59 o 
  -3   0  13     6408.64     6256.85    250.11 o 
  -1   0  13     5565.18     5413.90    218.71 o 
   1   0  13    23024.02    23872.79    886.55 o 
   3   0  13     1532.23     1964.04    259.56 o 
  -8   1  13      122.81      133.29     29.77 o 
  -7   1  13        2.46       10.93     24.58 o 
  -6   1  13     3054.29     3102.99    155.36 o 
  -5   1  13     4317.49     4494.39    134.69 o 
  -4   1  13      696.82      637.57     37.92 o 
  -3   1  13      848.48      900.93     38.97 o 
  -2   1  13      496.63      478.77     28.22 o 
  -1   1  13      385.20      439.64     30.76 o 
   0   1  13     3104.20     3220.22     91.36 o 
   1   1  13        5.38       40.09     25.30 o 
   2   1  13      942.44      893.23    100.91 o 
   3   1  13      185.62      184.05     34.16 o 
   4   1  13      120.55      147.26     37.14 o 
  -8   2  13     5787.61     6369.61    187.78 o 
  -7   2  13     1311.37     1363.61     87.81 o 
  -6   2  13    19338.59    20098.19    651.07 o 
  -5   2  13        6.92       44.77     22.37 o 
  -4   2  13      693.35      735.24     44.99 o 
  -3   2  13      199.22      207.07     21.21 o 
  -2   2  13    10589.33    10374.76    383.49 o 
  -1   2  13     1261.53     1171.91     45.15 o 
   0   2  13    12556.06    12920.65    355.33 o 
   1   2  13      421.72      509.15     38.93 o 
   2   2  13     5330.64     5757.69    174.23 o 
   3   2  13      176.16      241.41     43.43 o 
   4   2  13     3405.86     4274.01    207.53 o 
  -8   3  13      329.30      346.60     35.58 o 
  -7   3  13      461.60      466.17     36.27 o 
  -6   3  13       15.65       28.35     23.83 o 
  -5   3  13     5872.09     5871.10    266.91 o 
  -4   3  13       78.94       68.52     19.48 o 
  -3   3  13      271.93      279.62     23.72 o 
  -2   3  13      626.66      659.02     32.96 o 
  -1   3  13     2141.81     2101.11     72.49 o 
   0   3  13     1122.88     1201.27     55.76 o 
   1   3  13        1.77       30.82     25.13 o 
   2   3  13      268.65      241.83     33.75 o 
   3   3  13        4.69      -10.53     30.09 o 
   4   3  13      467.57      533.55     83.88 o 
  -8   4  13     3331.65     3538.90    176.19 o 
  -7   4  13     6501.77     6564.59    192.30 o 
  -6   4  13      647.18      711.78     43.36 o 
  -5   4  13     5864.75     6048.58    297.99 o 
  -4   4  13       32.39       46.61     19.33 o 
  -3   4  13     7359.86     7327.78    272.66 o 
  -2   4  13       30.23       64.46     20.51 o 
  -1   4  13     3481.35     3372.97    105.88 o 
   0   4  13     3636.03     3624.67    130.88 o 
   1   4  13    12537.84    13187.54    438.85 o 
   2   4  13     1044.95     1193.42     62.20 o 
   3   4  13     1294.97     1390.26     74.08 o 
  -8   5  13       38.57       42.25     32.58 o 
  -7   5  13      587.58      562.56     40.10 o 
  -6   5  13     1766.42     1784.03     95.06 o 
  -5   5  13       19.84       27.74     21.10 o 
  -4   5  13      689.63      662.68     63.90 o 
  -3   5  13      180.89      186.53     28.19 o 
  -2   5  13      413.02      442.23     32.33 o 
  -1   5  13      618.22      605.12     47.08 o 
   0   5  13      683.68      787.19     50.30 o 
   1   5  13        5.30       34.14     29.26 o 
   2   5  13       23.95       34.35     28.20 o 
   3   5  13      840.80      932.18     63.83 o 
  -7   6  13     3690.07     3721.72    121.06 o 
  -6   6  13     7080.25     6861.51    199.12 o 
  -5   6  13      830.01      893.68     57.47 o 
  -4   6  13     3012.49     2886.93     86.76 o 
  -3   6  13       55.69       73.66     28.55 o 
  -2   6  13     6420.43     6449.26    187.44 o 
  -1   6  13     3603.74     3535.74    112.69 o 
   0   6  13     3869.30     3879.55    122.30 o 
   1   6  13     1561.44     1580.09     75.63 o 
   2   6  13     1939.38     1877.19     87.71 o 
  -7   7  13      165.26      150.82     28.71 o 
  -6   7  13      795.89      786.79     37.81 o 
  -5   7  13      534.85      557.75     35.06 o 
  -4   7  13      435.31      435.44     36.92 o 
  -3   7  13       35.51       41.89     22.66 o 
  -2   7  13     1420.86     1320.72     57.93 o 
  -1   7  13      203.48      198.26     28.19 o 
   0   7  13      152.05      161.15     30.43 o 
   1   7  13       20.98        1.95     29.66 o 
  -6   8  13     1322.37     1280.47     57.52 o 
  -5   8  13     3098.69     2954.96    103.49 o 
  -4   8  13     1436.57     1402.37     60.24 o 
  -3   8  13     4868.33     4873.35    148.73 o 
  -2   8  13      385.69      411.47     34.10 o 
  -1   8  13     1439.92     1391.68     61.76 o 
   0   8  13     2857.06     2805.51     97.45 o 
  -4   9  13       81.87      107.49     33.02 o 
  -3   9  13       42.39       69.00     30.68 o 
  -2   9  13        2.06        6.55     26.80 o 
  -1   9  13      316.21      237.87     67.10 o 
  -8   0  14     2201.22     2404.95    143.28 o 
  -6   0  14    21855.39    23537.39   1401.04 o 
  -4   0  14     6068.27     6122.94    249.01 o 
  -2   0  14     1689.49     1660.24     89.06 o 
   0   0  14     9969.49    10304.68    399.20 o 
   2   0  14     4125.74     4065.32    282.36 o 
  -8   1  14      137.80       95.49     35.82 o 
  -7   1  14      475.84      505.95     38.71 o 
  -6   1  14      723.69      810.97     47.14 o 
  -5   1  14     3042.35     3055.60    105.08 o 
  -4   1  14       79.02       96.52     23.07 o 
  -3   1  14     1206.09     1134.40     49.11 o 
  -2   1  14      542.00      531.37     38.34 o 
  -1   1  14     1717.66     1759.47     67.02 o 
   0   1  14     1872.97     2026.23     90.75 o 
   1   1  14      139.31      149.71     38.58 o 
   2   1  14        3.98       16.44     43.73 o 
   3   1  14      243.62      345.45     51.91 o 
  -8   2  14      399.55      389.09     37.09 o 
  -7   2  14    11202.36    11911.75    437.70 o 
  -6   2  14      966.17     1104.10     88.95 o 
  -5   2  14     7488.93     7071.42    230.17 o 
  -4   2  14      125.04      104.84     23.58 o 
  -3   2  14     8507.31     8421.00    311.39 o 
  -2   2  14       45.74       47.10     22.46 o 
  -1   2  14     1126.28     1096.87     72.58 o 
   0   2  14      138.85      179.14     36.38 o 
   1   2  14    10247.25    10603.39    298.60 o 
   2   2  14      749.93      794.82     51.62 o 
   3   2  14     3791.53     4824.77    226.37 o 
  -7   3  14      165.91      211.63     31.98 o 
  -6   3  14      619.83      662.18     42.71 o 
  -5   3  14      255.12      239.80     29.58 o 
  -4   3  14     1808.27     1783.41    100.38 o 
  -3   3  14        0.17        3.25     20.58 o 
  -2   3  14      229.26      191.23     30.66 o 
  -1   3  14      258.33      285.78     49.27 o 
   0   3  14     2325.34     2428.73     96.78 o 
   1   3  14      224.09      272.45     34.11 o 
   2   3  14      131.33      207.17     50.59 o 
   3   3  14      643.63      928.24     84.86 o 
  -7   4  14     1626.18     1649.62     82.25 o 
  -6   4  14    10489.67    10732.56    514.07 o 
  -5   4  14     3265.43     2999.20    133.36 o 
  -4   4  14     4965.74     5135.79    219.16 o 
  -3   4  14      327.33      304.94     37.72 o 
  -2   4  14     3095.05     2937.80    148.48 o 
  -1   4  14      485.64      416.14     37.37 o 
   0   4  14     6921.25     7128.18    236.83 o 
   1   4  14      852.82      853.70     56.61 o 
   2   4  14     1989.62     2149.70    159.01 o 
  -7   5  14       92.66       92.40     31.82 o 
  -6   5  14       31.71       41.17     26.01 o 
  -5   5  14     1093.64     1100.90     81.70 o 
  -4   5  14     1448.30     1401.74     71.94 o 
  -3   5  14      875.38      848.61     46.69 o 
  -2   5  14      356.16      299.67     29.82 o 
  -1   5  14      520.44      510.04     36.11 o 
   0   5  14       15.46       34.81     26.49 o 
   1   5  14      362.79      373.67     39.91 o 
   2   5  14        0.64       17.19     36.06 o 
  -6   6  14     2429.55     2507.63    189.25 o 
  -5   6  14     2386.72     2348.63    155.90 o 
  -4   6  14     1319.21     1258.63     58.23 o 
  -3   6  14     6929.20     7035.62    314.40 o 
  -2   6  14       57.93       44.61     24.67 o 
  -1   6  14     1922.35     1934.77     74.14 o 
   0   6  14      668.89      587.98     46.55 o 
   1   6  14     3350.96     3551.30    160.71 o 
  -5   7  14      229.76      188.73     35.29 o 
  -4   7  14      408.20      385.16     32.64 o 
  -3   7  14      314.54      366.55     34.19 o 
  -2   7  14        0.62      -23.38     23.38 o 
  -1   7  14       13.50      -12.44     24.41 o 
   0   7  14      102.47      129.52     51.02 o 
  -4   8  14     2388.42     2403.54    168.12 o 
  -3   8  14      261.51      255.96     43.41 o 
  -2   8  14     2682.11     2552.92    130.24 o 
  -1   8  14     1131.58     1021.70    113.96 o 
  -7   0  15     6941.47     7728.84    710.32 o 
  -5   0  15     8177.13     8384.92    493.51 o 
  -3   0  15    11918.71    10741.71    569.08 o 
  -1   0  15     1341.32     1422.70     86.93 o 
   1   0  15     2519.07     2323.77    201.25 o 
  -7   1  15      236.26      274.35     34.15 o 
  -6   1  15       50.14       54.20     27.26 o 
  -5   1  15        1.20      -23.68     23.85 o 
  -4   1  15      303.31      273.79     29.96 o 
  -3   1  15     1463.90     1414.35     65.17 o 
  -2   1  15     1538.98     1429.48     66.58 o 
  -1   1  15      404.41      404.33     47.97 o 
   0   1  15      416.95      442.98     45.67 o 
   1   1  15        1.55        9.92     58.45 o 
   2   1  15      928.89     1212.46    108.41 o 
  -7   2  15       53.61       63.96     27.98 o 
  -6   2  15     7659.38     8005.90    356.12 o 
  -5   2  15     1485.81     1580.41     80.74 o 
  -4   2  15    13690.99    13652.88    537.98 o 
  -3   2  15       46.09       71.84     24.08 o 
  -2   2  15     1457.06     1429.13     89.16 o 
  -1   2  15        2.46      -22.55     34.10 o 
   0   2  15     4902.64     5091.03    228.01 o 
   1   2  15       67.52       71.99     37.86 o 
   2   2  15     1911.05     2488.40    224.97 o 
  -7   3  15      629.63      734.49    150.41 o 
  -6   3  15      478.98      457.28     43.62 o 
  -5   3  15        3.68       24.19     24.95 o 
  -4   3  15      280.34      337.55     34.25 o 
  -3   3  15     2704.19     2676.09    219.85 o 
  -2   3  15       32.99       -9.12     33.91 o 
  -1   3  15       20.64      -23.06     34.15 o 
   0   3  15        7.95      -26.51     36.15 o 
   1   3  15      458.03      537.59     75.55 o 
  -6   4  15     1722.00     1816.60    140.23 o 
  -5   4  15     4041.24     3821.33    135.14 o 
  -4   4  15     1594.49     1600.21    110.15 o 
  -3   4  15     7723.41     7137.87    286.79 o 
  -2   4  15      212.85      140.94     32.98 o 
  -1   4  15     1937.05     1905.04    104.41 o 
   0   4  15       30.91       42.16     28.17 o 
   1   4  15     2358.58     2525.73    124.16 o 
  -6   5  15       78.78       92.63     43.92 o 
  -5   5  15       23.82       23.28     30.28 o 
  -4   5  15      269.99      309.06     37.79 o 
  -3   5  15       33.65       57.96     32.51 o 
  -2   5  15      498.26      467.80     54.55 o 
  -1   5  15      564.36      564.04     44.72 o 
   0   5  15       99.96      111.34     31.74 o 
  -5   6  15     4273.09     5050.43    321.56 o 
  -4   6  15     3986.22     4162.35    376.48 o 
  -3   6  15      629.38      639.73     67.36 o 
  -2   6  15     1888.43     1838.96     73.21 o 
  -1   6  15      141.32       90.34     41.42 o 
  -3   7  15      101.19      142.57     50.32 o 
  -6   0  16     1479.53     1617.75     96.82 o 
  -4   0  16    14965.49    15149.14    724.95 o 
  -2   0  16     3606.70     3558.10    212.77 o 
   0   0  16     2637.97     2809.82    223.64 o 
  -6   1  16        7.50       21.59     37.70 o 
  -5   1  16     1402.23     1545.82     65.75 o 
  -4   1  16       35.38       64.76     28.94 o 
  -3   1  16      880.55      840.06     60.39 o 
  -2   1  16       76.43       41.47     44.73 o 
  -1   1  16      116.29       93.63     40.88 o 
   0   1  16      150.14      207.22     67.15 o 
  -6   2  16      173.39      190.72     38.41 o 
  -5   2  16     4342.02     4507.52    230.71 o 
  -4   2  16      418.23      430.44     38.10 o 
  -3   2  16     8511.94     7524.31    410.06 o 
  -2   2  16      450.92      453.15     84.34 o 
  -1   2  16     4135.20     4200.57    213.05 o 
   0   2  16       38.89       46.59     40.78 o 
  -6   3  16      319.08      282.29     55.45 o 
  -5   3  16       78.17      124.19     38.90 o 
  -4   3  16      120.66      139.30     37.93 o 
  -3   3  16      214.34      182.60     36.26 o 
  -2   3  16      627.17      502.52     54.90 o 
  -1   3  16      309.90      274.57     48.12 o 
   0   3  16      193.95      184.62     47.36 o 
  -5   4  16     1428.28     1363.76    128.43 o 
  -4   4  16     7559.16     7475.80    444.91 o 
  -3   4  16     1558.64     1676.18     82.57 o 
  -2   4  16     2276.90     2208.17    249.14 o 
  -1   4  16       57.89        0.23     81.53 o 
  -4   5  16        0.58       12.87     47.53 o 
  -3   5  16      121.01      121.48     50.29 o 
  -2   5  16      429.21      450.83    102.98 o 
  -3   0  17     4645.57     4270.98    249.72 o 
  -4   1  17      357.19      345.04     60.11 o 
  -3   1  17        0.01      -14.60     29.89 o 
                                                 
